# Supplementary material for: The impact of COVID-19 on the indigenous peoples related to air and road networks and habitat loss
Source: PLOS Glob Public Health. 2022 Mar 7;2(3):e0000166. doi: 10.1371/journal.pgph.0000166 (PMC10021690; doi:10.1371/journal.pgph.0000166)
Supplement: S1 Data — (XLSX) [file pgph.0000166.s001.xlsx]

## Sheet: Data
DSEI	Cases	Deaths	Population	Ethnicities	Villages	Area (DSEI)	UBSIs	Deforesteition (DSEI km2)	Deforesteition (IA km2)	Cities (10.000)	Cities (20.000)	Cities (50.000)	Cities (100.000)	Cities (200.000)	Cities (300.000)	Federal road network (km)	State road network and concessions (km)	Airports (public and private)	Mining / deforestation caused by mineral extraction activity (km2)	Fires (km2)	Mining / deforestation caused by mineral extraction activity (km2) in IA	Fires in IA (km2)
Altamira	868	14	4538	22	83	78064.1	34	363.946	222.593	3	5	0	2	0	0	698.3	198.62	4	0.674	21.166	0.411051	21.166
Alto Rio Juruá	882	46	18176	27	159	69026.4	0	123.994	1.8934	5	6	1	0	0	0	697.7	1209.93	3	0	0.097	0	0
Alto Rio Negro	2073	13	28857	54	677	738021	14	0	0	0	7	0	0	0	0	865.2	26.12	14	0	0	0	0
Alto Rio Purus	598	5	12746	26	121	134379	6	452.989	5.93623	8	6	0	0	0	2	1077.2	1531.28	6	0	6.63	0	0
Alto Rio Solimões	2001	36	72158	28	243	79763.4	14	0	0	7	6	1	0	0	0	702	116.53	4	1.626	2.102	0	0
Amapá e Norte do Pará	955	5	13135	14	141	210625	23	24.4947	0	4	9	5	1	0	1	1808.3	2521.51	13	0.926	0.44	0	0
Araguaia	330	7	5867	16	43	74196.4	19	64.0062	14.7275	6	3	1	0	0	0	840	1085.31	21	0	289.288	0	0
Cuiabá	1297	24	7525	33	175	176171	46	43.9986	19.6172	14	16	3	1	2	1	2586.7	6858.26	146	0.923	2637.16	0	618.898
Guamá-Tocantins	1482	17	17782	54	197	325754	31	1062.42	3.63345	16	32	19	6	2	3	3476.3	2900.59	41	5.552	243.986	0	98.694
Kaiapó do Mato Grosso	1033	10	5032	23	54	120597	3	266.844	31.3852	8	8	1	2	0	0	470.2	2029.74	40	3.842	1146.97	0	320.074
Kaiapó do Pará	1204	9	5998	6	58	78808.3	16	119.81	0	1	4	1	2	0	0	541.6	386.96	11	11.075	1291.56	9.09347	722.668
Leste de Roraima	3215	47	53686	30	335	69775.1	323	67.8062	2.2512	8	3	1	0	0	1	910	1236.17	59	0.126	0.857	0	0.463
Manaus	840	10	31911	49	252	303902	18	312.091	3.90237	7	20	4	2	0	1	2027.6	1348.76	16	0	25.874	0	0
Maranhão	1652	27	43151	20	573	76013.1	47	99.9416	2.41012	23	25	9	2	0	1	1292.7	1688.89	11	0.319	92.758	0	92.514
Médio Rio Purus	496	5	8117	13	119	105807	13	26.8556	1.22852	4	4	3	0	0	1	647	157.96	1	5.541	2.093	0	0
Médio Rio Solimões	711	8	22341	25	186	297616	30	7.85207	0.526321	13	12	2	0	0	0	282	822.74	6	0	0.484	0	0
Parintins	455	11	16760	13	127	50645	10	3.89319	3.06567	4	3	3	3	0	0	0	202.13	4	0	0	0	0
Porto Velho	1120	2	10824	55	193	245335	26	1280.2	20.9095	13	16	5	2	0	1	2238.8	3883.7	12	0.712	128.973	0	23.627
Rio Tapajós	1961	12	13487	10	158	231907	25	1304.17	28.5242	5	3	3	3	0	1	1501.1	360.95	61	87.156	737.412	12.3381	12.388
Tocantins	1013	7	12747	23	198	147670	32	23.2404	0	18	11	5	1	0	1	1941.5	6580.48	29	0.247	257.663	0	0
Vale do Javari	772	2	6379	12	61	91384.3	8	0.286994	0.286994	2	5	0	0	0	0	698	74.42	2	0	0	0	0
Vilhena	733	15	5914	43	144	156227	49	584.972	9.75134	9	13	2	2	0	0	1235.1	3271.93	49	1.865	551.006	0.434672	197.816
Xavante	952	5	22473	5	329	68440.3	36	6.37163	1.70724	5	4	2	0	0	0	1346.9	1838.47	31	0	234.127	0	102.771
Xingu	715	15	8126	26	104	70959	10	172.516	3.9726	9	2	1	1	0	0	596.2	1305	25	0	2011.64	0	1786.39
Yanomami	1184	10	28141	19	371	106328	38	62.309	2.14862	4	5	0	0	0	0	663.5	640.46	20	1.486	7.124	1.48598	6.708

## Sheet: Cities
OBJECTID	Region	UF name	City	Population	DSEI	DSEI_code
253	NORTE	Pará	Altamira	115969	ALTAMIRA	3
257	NORTE	Pará	Anapu	28607	ALTAMIRA	3
270	NORTE	Pará	Brasil Novo	14983	ALTAMIRA	3
303	NORTE	Pará	Medicilândia	31975	ALTAMIRA	3
324	NORTE	Pará	Pacajá	48414	ALTAMIRA	3
330	NORTE	Pará	Placas	31659	ALTAMIRA	3
356	NORTE	Pará	São Félix do Xingu	132138	ALTAMIRA	3
361	NORTE	Pará	Senador José Porfírio	11480	ALTAMIRA	3
371	NORTE	Pará	Uruará	45435	ALTAMIRA	3
374	NORTE	Pará	Vitória do Xingu	15279	ALTAMIRA	3
69	NORTE	Acre	Cruzeiro do Sul	89072	ALTO RIO JURU	4
71	NORTE	Acre	Feijó	34884	ALTO RIO JURU	4
72	NORTE	Acre	Jordão	8473	ALTO RIO JURU	4
73	NORTE	Acre	Mâncio Lima	19311	ALTO RIO JURU	4
75	NORTE	Acre	Marechal Thaumaturgo	19299	ALTO RIO JURU	4
77	NORTE	Acre	Porto Walter	12241	ALTO RIO JURU	4
79	NORTE	Acre	Rodrigues Alves	19351	ALTO RIO JURU	4
81	NORTE	Acre	Santa Rosa do Purus	6717	ALTO RIO JURU	4
84	NORTE	Acre	Tarauacá	43151	ALTO RIO JURU	4
101	NORTE	Amazonas	Atalaia do Norte	20398	ALTO RIO JURU	4
130	NORTE	Amazonas	Eirunepé	35700	ALTO RIO JURU	4
133	NORTE	Amazonas	Envira	20393	ALTO RIO JURU	4
138	NORTE	Amazonas	Guajará	16937	ALTO RIO JURU	4
144	NORTE	Amazonas	Ipixuna	30436	ALTO RIO JURU	4
105	NORTE	Amazonas	Barcelos	27638	ALTO RIO NEGRO	6
154	NORTE	Amazonas	Japurá	2251	ALTO RIO NEGRO	6
192	NORTE	Amazonas	Santa Isabel do Rio Negro	25865	ALTO RIO NEGRO	6
197	NORTE	Amazonas	São Gabriel da Cachoeira	46303	ALTO RIO NEGRO	6
225	NORTE	Roraima	Caracaraí	22283	ALTO RIO NEGRO	6
233	NORTE	Roraima	Rorainópolis	30782	ALTO RIO NEGRO	6
767	NORTE	Amazonas	Santa Isabel do Rio Negro	25865	ALTO RIO NEGRO	6
22	NORTE	Rondônia	Porto Velho	539354	ALTO RIO PURUS	5
64	NORTE	Acre	Acrelândia	15490	ALTO RIO PURUS	5
65	NORTE	Acre	Assis Brasil	7534	ALTO RIO PURUS	5
66	NORTE	Acre	Brasiléia	26702	ALTO RIO PURUS	5
67	NORTE	Acre	Bujari	10420	ALTO RIO PURUS	5
68	NORTE	Acre	Capixaba	12008	ALTO RIO PURUS	5
70	NORTE	Acre	Feijó	34884	ALTO RIO PURUS	5
74	NORTE	Acre	Manoel Urbano	9581	ALTO RIO PURUS	5
76	NORTE	Acre	Plácido de Castro	19955	ALTO RIO PURUS	5
78	NORTE	Acre	Rio Branco	413418	ALTO RIO PURUS	5
80	NORTE	Acre	Santa Rosa do Purus	6717	ALTO RIO PURUS	5
82	NORTE	Acre	Senador Guiomard	23236	ALTO RIO PURUS	5
83	NORTE	Acre	Sena Madureira	46511	ALTO RIO PURUS	5
85	NORTE	Acre	Xapuri	19596	ALTO RIO PURUS	5
86	NORTE	Acre	Porto Acre	18824	ALTO RIO PURUS	5
115	NORTE	Amazonas	Boca do Acre	34635	ALTO RIO PURUS	5
132	NORTE	Amazonas	Envira	20393	ALTO RIO PURUS	5
150	NORTE	Amazonas	Itamarati	7814	ALTO RIO PURUS	5
161	NORTE	Amazonas	Lábrea	46882	ALTO RIO PURUS	5
185	NORTE	Amazonas	Pauini	19522	ALTO RIO PURUS	5
88	NORTE	Amazonas	Amaturá	11736	ALTO RIO SOLIM	7
99	NORTE	Amazonas	Atalaia do Norte	20398	ALTO RIO SOLIM	7
109	NORTE	Amazonas	Benjamin Constant	43935	ALTO RIO SOLIM	7
135	NORTE	Amazonas	Fonte Boa	17005	ALTO RIO SOLIM	7
153	NORTE	Amazonas	Japurá	2251	ALTO RIO SOLIM	7
157	NORTE	Amazonas	Jutaí	13886	ALTO RIO SOLIM	7
190	NORTE	Amazonas	Santa Isabel do Rio Negro	25865	ALTO RIO SOLIM	7
194	NORTE	Amazonas	Santo Antônio do Içá	21243	ALTO RIO SOLIM	7
195	NORTE	Amazonas	São Gabriel da Cachoeira	46303	ALTO RIO SOLIM	7
199	NORTE	Amazonas	São Paulo de Olivença	40073	ALTO RIO SOLIM	7
203	NORTE	Amazonas	Tabatinga	67182	ALTO RIO SOLIM	7
210	NORTE	Amazonas	Tonantins	18897	ALTO RIO SOLIM	7
761	NORTE	Amazonas	Fonte Boa	17005	ALTO RIO SOLIMMES	7
763	NORTE	Amazonas	Japurá	2251	ALTO RIO SOLIMMES	7
765	NORTE	Amazonas	Jutaí	13886	ALTO RIO SOLIMMES	7
769	NORTE	Amazonas	Tonantins	18897	ALTO RIO SOLIMMES	7
244	NORTE	Pará	Afuá	39567	AMAPT E NORTE DO PAR	2
248	NORTE	Pará	Alenquer	57092	AMAPT E NORTE DO PAR	2
250	NORTE	Pará	Almeirim	34076	AMAPT E NORTE DO PAR	2
277	NORTE	Pará	Chaves	23948	AMAPT E NORTE DO PAR	2
290	NORTE	Pará	Gurupá	33755	AMAPT E NORTE DO PAR	2
309	NORTE	Pará	Monte Alegre	58162	AMAPT E NORTE DO PAR	2
316	NORTE	Pará	Óbidos	52306	AMAPT E NORTE DO PAR	2
319	NORTE	Pará	Oriximiná	74016	AMAPT E NORTE DO PAR	2
335	NORTE	Pará	Porto de Moz	41801	AMAPT E NORTE DO PAR	2
337	NORTE	Pará	Prainha	29846	AMAPT E NORTE DO PAR	2
378	NORTE	Amapá	Serra do Navio	5488	AMAPT E NORTE DO PAR	2
379	NORTE	Amapá	Amapá	9187	AMAPT E NORTE DO PAR	2
380	NORTE	Amapá	Pedra Branca do Amapari	17067	AMAPT E NORTE DO PAR	2
381	NORTE	Amapá	Calçoene	11306	AMAPT E NORTE DO PAR	2
382	NORTE	Amapá	Cutias	6101	AMAPT E NORTE DO PARO	2
383	NORTE	Amapá	Ferreira Gomes	7967	AMAPT E NORTE DO PARO	2
384	NORTE	Amapá	Itaubal	5617	AMAPT E NORTE DO PARO	2
385	NORTE	Amapá	Laranjal do Jari	51362	AMAPT E NORTE DO PARO	2
386	NORTE	Amapá	Macapá	512902	AMAPT E NORTE DO PARO	2
387	NORTE	Amapá	Mazagão	22053	AMAPT E NORTE DO PARO	2
388	NORTE	Amapá	Oiapoque	27906	AMAPT E NORTE DO PARO	2
389	NORTE	Amapá	Porto Grande	22452	AMAPT E NORTE DO PARO	2
390	NORTE	Amapá	Pracuúba	5246	AMAPT E NORTE DO PARO	2
391	NORTE	Amapá	Santana	123096	AMAPT E NORTE DO PARO	2
392	NORTE	Amapá	Tartarugalzinho	17769	AMAPT E NORTE DO PARO	2
393	NORTE	Amapá	Vitória do Jari	16254	AMAPT E NORTE DO PARO	2
347	NORTE	Pará	Santana do Araguaia	74419	ARAGUAIA	8
433	NORTE	Tocantins	Formoso do Araguaia	18399	ARAGUAIA	8
444	NORTE	Tocantins	Jaú do Tocantins	3878	ARAGUAIA	8
446	NORTE	Tocantins	Lagoa da Confusão	13676	ARAGUAIA	8
464	NORTE	Tocantins	Palmeirópolis	7676	ARAGUAIA	8
466	NORTE	Tocantins	Paranã	10437	ARAGUAIA	8
473	NORTE	Tocantins	Pium	7743	ARAGUAIA	8
580	CENTRO-OESTE	Mato Grosso	Alto Boa Vista	6936	ARAGUAIA	8
586	CENTRO-OESTE	Mato Grosso	Araguaiana	3109	ARAGUAIA	8
608	CENTRO-OESTE	Mato Grosso	Canabrava do Norte	4728	ARAGUAIA	8
615	CENTRO-OESTE	Mato Grosso	Cocalinho	5681	ARAGUAIA	8
625	CENTRO-OESTE	Mato Grosso	Confresa	31510	ARAGUAIA	8
659	CENTRO-OESTE	Mato Grosso	Luciara	2058	ARAGUAIA	8
669	CENTRO-OESTE	Mato Grosso	Nova Nazaré	3932	ARAGUAIA	8
678	CENTRO-OESTE	Mato Grosso	Nova Xavantina	20944	ARAGUAIA	8
690	CENTRO-OESTE	Mato Grosso	Novo Santo Antônio	2705	ARAGUAIA	8
700	CENTRO-OESTE	Mato Grosso	Porto Alegre do Norte	12685	ARAGUAIA	8
712	CENTRO-OESTE	Mato Grosso	Ribeirão Cascalheira	10329	ARAGUAIA	8
720	CENTRO-OESTE	Mato Grosso	São José do Xingu	5620	ARAGUAIA	8
727	CENTRO-OESTE	Mato Grosso	Santa Cruz do Xingu	2633	ARAGUAIA	8
730	CENTRO-OESTE	Mato Grosso	Santa Terezinha	8460	ARAGUAIA	8
736	CENTRO-OESTE	Mato Grosso	São Félix do Araguaia	11843	ARAGUAIA	8
740	CENTRO-OESTE	Mato Grosso	Serra Nova Dourada	1678	ARAGUAIA	8
754	CENTRO-OESTE	Mato Grosso	Vila Rica	26496	ARAGUAIA	8
449	NORTE	Tocantins	Lavandeira	1954	BAHIA	9
574	CENTRO-OESTE	Mato Grosso	Acorizal	5334	CUIABH	26
582	CENTRO-OESTE	Mato Grosso	Alto Paraguai	11473	CUIABH	26
588	CENTRO-OESTE	Mato Grosso	Araputanga	16951	CUIABH	26
589	CENTRO-OESTE	Mato Grosso	Arenápolis	9502	CUIABH	26
593	CENTRO-OESTE	Mato Grosso	Barão de Melgaço	8164	CUIABH	26
594	CENTRO-OESTE	Mato Grosso	Barra do Bugres	35307	CUIABH	26
596	CENTRO-OESTE	Mato Grosso	Barra do Garças	61135	CUIABH	26
600	CENTRO-OESTE	Mato Grosso	Brasnorte	20140	CUIABH	26
602	CENTRO-OESTE	Mato Grosso	Cáceres	94861	CUIABH	26
605	CENTRO-OESTE	Mato Grosso	Campo Novo do Parecis	36143	CUIABH	26
606	CENTRO-OESTE	Mato Grosso	Campo Verde	45740	CUIABH	26
607	CENTRO-OESTE	Mato Grosso	Campos de Júlio	7070	CUIABH	26
613	CENTRO-OESTE	Mato Grosso	Chapada dos Guimarães	19453	CUIABH	26
623	CENTRO-OESTE	Mato Grosso	Comodoro	21008	CUIABH	26
626	CENTRO-OESTE	Mato Grosso	Conquista D'Oeste	4101	CUIABH	26
628	CENTRO-OESTE	Mato Grosso	Cuiabá	618124	CUIABH	26
629	CENTRO-OESTE	Mato Grosso	Denise	9544	CUIABH	26
630	CENTRO-OESTE	Mato Grosso	Diamantino	22178	CUIABH	26
631	CENTRO-OESTE	Mato Grosso	Dom Aquino	8159	CUIABH	26
633	CENTRO-OESTE	Mato Grosso	Figueirópolis D'Oeste	3452	CUIABH	26
637	CENTRO-OESTE	Mato Grosso	General Carneiro	5592	CUIABH	26
638	CENTRO-OESTE	Mato Grosso	Glória D'Oeste	3008	CUIABH	26
641	CENTRO-OESTE	Mato Grosso	Guiratinga	15245	CUIABH	26
642	CENTRO-OESTE	Mato Grosso	Indiavaí	2779	CUIABH	26
647	CENTRO-OESTE	Mato Grosso	Itiquira	13552	CUIABH	26
648	CENTRO-OESTE	Mato Grosso	Jaciara	27807	CUIABH	26
649	CENTRO-OESTE	Mato Grosso	Jangada	8451	CUIABH	26
650	CENTRO-OESTE	Mato Grosso	Jauru	8582	CUIABH	26
653	CENTRO-OESTE	Mato Grosso	Juara	35121	CUIABH	26
655	CENTRO-OESTE	Mato Grosso	Juína	41101	CUIABH	26
657	CENTRO-OESTE	Mato Grosso	Juscimeira	11176	CUIABH	26
658	CENTRO-OESTE	Mato Grosso	Lambari D'Oeste	6186	CUIABH	26
660	CENTRO-OESTE	Mato Grosso	Vila Bela da Santíssima Trindade	16271	CUIABH	26
664	CENTRO-OESTE	Mato Grosso	Nobres	15334	CUIABH	26
665	CENTRO-OESTE	Mato Grosso	Nortelândia	5923	CUIABH	26
666	CENTRO-OESTE	Mato Grosso	Nossa Senhora do Livramento	13104	CUIABH	26
671	CENTRO-OESTE	Mato Grosso	Nova Lacerda	6751	CUIABH	26
673	CENTRO-OESTE	Mato Grosso	Nova Brasilândia	3805	CUIABH	26
675	CENTRO-OESTE	Mato Grosso	Nova Mutum	46813	CUIABH	26
676	CENTRO-OESTE	Mato Grosso	Nova Olímpia	20563	CUIABH	26
689	CENTRO-OESTE	Mato Grosso	Paranatinga	22861	CUIABH	26
692	CENTRO-OESTE	Mato Grosso	Pedra Preta	17446	CUIABH	26
694	CENTRO-OESTE	Mato Grosso	Planalto da Serra	2649	CUIABH	26
696	CENTRO-OESTE	Mato Grosso	Poconé	33315	CUIABH	26
698	CENTRO-OESTE	Mato Grosso	Pontal do Araguaia	6843	CUIABH	26
699	CENTRO-OESTE	Mato Grosso	Pontes e Lacerda	45774	CUIABH	26
702	CENTRO-OESTE	Mato Grosso	Porto Esperidião	12097	CUIABH	26
703	CENTRO-OESTE	Mato Grosso	Porto Estrela	2877	CUIABH	26
705	CENTRO-OESTE	Mato Grosso	Poxoréu	15916	CUIABH	26
707	CENTRO-OESTE	Mato Grosso	Primavera do Leste	63092	CUIABH	26
710	CENTRO-OESTE	Mato Grosso	Reserva do Cabaçal	2743	CUIABR	26
715	CENTRO-OESTE	Mato Grosso	Santo Afonso	3155	CUIABR	26
716	CENTRO-OESTE	Mato Grosso	São José do Povo	4450	CUIABR	26
717	CENTRO-OESTE	Mato Grosso	São José do Rio Claro	21011	CUIABR	26
721	CENTRO-OESTE	Mato Grosso	São Pedro da Cipa	4771	CUIABR	26
724	CENTRO-OESTE	Mato Grosso	Rondonópolis	236042	CUIABR	26
725	CENTRO-OESTE	Mato Grosso	Rosário Oeste	17054	CUIABR	26
728	CENTRO-OESTE	Mato Grosso	Salto do Céu	3295	CUIABR	26
729	CENTRO-OESTE	Mato Grosso	Santa Rita do Trivelato	3506	CUIABR	26
733	CENTRO-OESTE	Mato Grosso	Santo Antônio do Leverger	16999	CUIABR	26
739	CENTRO-OESTE	Mato Grosso	Sapezal	26688	CUIABR	26
745	CENTRO-OESTE	Mato Grosso	Tangará da Serra	105711	CUIABR	26
748	CENTRO-OESTE	Mato Grosso	Tesouro	3824	CUIABR	26
750	CENTRO-OESTE	Mato Grosso	Vale de São Domingos	3126	CUIABR	26
751	CENTRO-OESTE	Mato Grosso	Várzea Grande	287526	CUIABR	26
756	CENTRO-OESTE	Mato Grosso	Nova Marilândia	3304	CUIABR	26
758	CENTRO-OESTE	Mato Grosso	Nova Maringá	8850	CUIABR	26
172	NORTE	Amazonas	Nhamundá	21443	GUAM -TOCANTINS	18
186	NORTE	Amazonas	Presidente Figueiredo	37193	GUAM -TOCANTINS	18
212	NORTE	Amazonas	Urucará	16130	GUAM -TOCANTINS	18
241	NORTE	Pará	Abaetetuba	159080	GUAM -TOCANTINS	18
242	NORTE	Pará	Abel Figueiredo	7486	GUAM -TOCANTINS	18
243	NORTE	Pará	Acará	55669	GUAM -TOCANTINS	18
246	NORTE	Pará	Água Azul do Norte	27615	GUAM -TOCANTINS	18
247	NORTE	Pará	Alenquer	57092	GUAM -TOCANTINS	18
249	NORTE	Pará	Almeirim	34076	GUAM -TOCANTINS	18
254	NORTE	Pará	Altamira	115969	GUAM -TOCANTINS	18
256	NORTE	Pará	Ananindeua	535547	GUAM -TOCANTINS	18
258	NORTE	Pará	Anapu	28607	GUAM -TOCANTINS	18
259	NORTE	Pará	Aurora do Pará	31773	GUAM -TOCANTINS	18
262	NORTE	Pará	Baião	48459	GUAM -TOCANTINS	18
264	NORTE	Pará	Barcarena	127027	GUAM -TOCANTINS	18
265	NORTE	Pará	Belém	1499641	GUAM -TOCANTINS	18
266	NORTE	Pará	Belterra	17839	GUAM -TOCANTINS	18
268	NORTE	Pará	Bom Jesus do Tocantins	17118	GUAM -TOCANTINS	18
269	NORTE	Pará	Bragança	128914	GUAM -TOCANTINS	18
271	NORTE	Pará	Brasil Novo	14983	GUAM -TOCANTINS	18
272	NORTE	Pará	Brejo Grande do Araguaia	7368	GUAM -TOCANTINS	18
273	NORTE	Pará	Breu Branco	67332	GUAM -TOCANTINS	18
274	NORTE	Pará	Cachoeira do Arari	24064	GUAM -TOCANTINS	18
275	NORTE	Pará	Canaã dos Carajás	38103	GUAM -TOCANTINS	18
276	NORTE	Pará	Capitão Poço	54425	GUAM -TOCANTINS	18
281	NORTE	Pará	Curionópolis	17846	GUAM -TOCANTINS	18
282	NORTE	Pará	Curuá	14587	GUAM -TOCANTINS	18
283	NORTE	Pará	Dom Eliseu	60469	GUAM -TOCANTINS	18
284	NORTE	Pará	Eldorado do Carajás	33940	GUAM -TOCANTINS	18
285	NORTE	Pará	Faro	7070	GUAM -TOCANTINS	18
288	NORTE	Pará	Garrafão do Norte	26111	GUAM -TOCANTINS	18
289	NORTE	Pará	Goianésia do Pará	41081	GUAM -TOCANTINS	18
291	NORTE	Pará	Igarapé-Miri	63036	GUAM -TOCANTINS	18
292	NORTE	Pará	Ipixuna do Pará	65625	GUAM -TOCANTINS	18
293	NORTE	Pará	Irituia	32595	GUAM -TOCANTINS	18
296	NORTE	Pará	Itupiranga	53355	GUAM -TOCANTINS	18
299	NORTE	Pará	Jacundá	59842	GUAM -TOCANTINS	18
301	NORTE	Pará	Mãe do Rio	30235	GUAM -TOCANTINS	18
302	NORTE	Pará	Marabá	283542	GUAM -TOCANTINS	18
304	NORTE	Pará	Medicilândia	31975	GUAM -TOCANTINS	18
305	NORTE	Pará	Mocajuba	31530	GUAM -TOCANTINS	18
306	NORTE	Pará	Moju	83182	GUAM -TOCANTINS	18
307	NORTE	Pará	Mojuí dos Campos	16184	GUAM -TOCANTINS	18
308	NORTE	Pará	Monte Alegre	58162	GUAM -TOCANTINS	18
310	NORTE	Pará	Nova Esperança do Piriá	21444	GUAM -TOCANTINS	18
311	NORTE	Pará	Nova Ipixuna	16854	GUAM -TOCANTINS	18
314	NORTE	Pará	Novo Repartimento	77214	GUAM -TOCANTINS	18
315	NORTE	Pará	Óbidos	52306	GUAM -TOCANTINS	18
317	NORTE	Pará	Oriximiná	74016	GUAM -TOCANTINS	18
321	NORTE	Pará	Ourém	17961	GUAM -TOCANTINS	18
323	NORTE	Pará	Ourilândia do Norte	33335	GUAM -TOCANTINS	18
325	NORTE	Pará	Pacajá	48414	GUAM -TOCANTINS	18
326	NORTE	Pará	Paragominas	114503	GUAM -TOCANTINS	18
327	NORTE	Pará	Parauapebas	213576	GUAM -TOCANTINS	18
331	NORTE	Pará	Placas	31659	GUAM -TOCANTINS	18
332	NORTE	Pará	Ponta de Pedras	31549	GUAM -TOCANTINS	18
333	NORTE	Pará	Portel	62945	GUAM -TOCANTINS	18
334	NORTE	Pará	Porto de Moz	41801	GUAM -TOCANTINS	18
336	NORTE	Pará	Prainha	29846	GUAM -TOCANTINS	18
341	NORTE	Pará	Rondon do Pará	52803	GUAM -TOCANTINS	18
343	NORTE	Pará	Santa Bárbara do Pará	21449	GUAM -TOCANTINS	18
344	NORTE	Pará	Santa Luzia do Pará	19843	GUAM -TOCANTINS	18
349	NORTE	Pará	Santarém	306480	GUAM -TOCANTINS	18
351	NORTE	Pará	Santo Antônio do Tauá	31918	GUAM -TOCANTINS	18
352	NORTE	Pará	São Domingos do Araguaia	25753	GUAM -TOCANTINS	18
353	NORTE	Pará	São Domingos do Capim	32139	GUAM -TOCANTINS	18
358	NORTE	Pará	São Geraldo do Araguaia	24705	GUAM -TOCANTINS	18
359	NORTE	Pará	São João do Araguaia	14051	GUAM -TOCANTINS	18
360	NORTE	Pará	Sapucaia	6009	GUAM -TOCANTINS	18
362	NORTE	Pará	Senador José Porfírio	11480	GUAM -TOCANTINS	18
363	NORTE	Pará	Terra Santa	18917	GUAM -TOCANTINS	18
365	NORTE	Pará	Tomé-Açu	64030	GUAM -TOCANTINS	18
366	NORTE	Pará	Tracuateua	31257	GUAM -TOCANTINS	18
369	NORTE	Pará	Tucuruí	115144	GUAM -TOCANTINS	18
370	NORTE	Pará	Ulianópolis	60761	GUAM -TOCANTINS	18
372	NORTE	Pará	Uruará	45435	GUAM -TOCANTINS	18
373	NORTE	Pará	Viseu	61751	GUAM -TOCANTINS	18
375	NORTE	Pará	Vitória do Xingu	15279	GUAM -TOCANTINS	18
376	NORTE	Pará	Xinguara	45086	GUAM -TOCANTINS	18
518	NORDESTE	Maranhão	Centro do Guilherme	13670	GUAME-TOCANTINS	18
520	NORDESTE	Maranhão	Centro Novo do Maranhão	21840	GUAME-TOCANTINS	18
562	NORDESTE	Maranhão	São Pedro da Água Branca	12735	GUAME-TOCANTINS	18
577	CENTRO-OESTE	Mato Grosso	Alta Floresta	51959	KAIAP	34
583	CENTRO-OESTE	Mato Grosso	Apiacás	10283	KAIAP	34
611	CENTRO-OESTE	Mato Grosso	Carlinda	10199	KAIAP	34
618	CENTRO-OESTE	Mato Grosso	Colíder	33649	KAIAP	34
624	CENTRO-OESTE	Mato Grosso	Confresa	31510	KAIAP	34
639	CENTRO-OESTE	Mato Grosso	Guarantã do Norte	36130	KAIAP	34
645	CENTRO-OESTE	Mato Grosso	Itaúba	3704	KAIAP	34
651	CENTRO-OESTE	Mato Grosso	Juara	35121	KAIAP	34
662	CENTRO-OESTE	Mato Grosso	Marcelândia	10301	KAIAP	34
663	CENTRO-OESTE	Mato Grosso	Matupá	16793	KAIAP	34
667	CENTRO-OESTE	Mato Grosso	Nova Bandeirantes	15685	KAIAP	34
672	CENTRO-OESTE	Mato Grosso	Nova Santa Helena	3737	KAIAP	34
674	CENTRO-OESTE	Mato Grosso	Nova Canaã do Norte	12831	KAIAP	34
680	CENTRO-OESTE	Mato Grosso	Novo Mundo	9363	KAIAP	34
682	CENTRO-OESTE	Mato Grosso	Novo Horizonte do Norte	4051	KAIAP	34
685	CENTRO-OESTE	Mato Grosso	Paranaíta	11244	KAIAP	34
693	CENTRO-OESTE	Mato Grosso	Peixoto de Azevedo	35338	KAIAP	34
719	CENTRO-OESTE	Mato Grosso	São José do Xingu	5620	KAIAP	34
726	CENTRO-OESTE	Mato Grosso	Santa Cruz do Xingu	2633	KAIAP	34
735	CENTRO-OESTE	Mato Grosso	São Félix do Araguaia	11843	KAIAP	34
744	CENTRO-OESTE	Mato Grosso	Tabaporã	9429	KAIAP	34
746	CENTRO-OESTE	Mato Grosso	Terra Nova do Norte	9473	KAIAP	34
753	CENTRO-OESTE	Mato Grosso	Vila Rica	26496	KAIAP	34
755	CENTRO-OESTE	Mato Grosso	Nova Guarita	4464	KAIAP	34
759	CENTRO-OESTE	Mato Grosso	Nova Monte Verde	9277	KAIAP	34
94	NORTE	Amazonas	Apuí	22359	KAIAP DO MATO GROSSO	34
251	NORTE	Pará	Altamira	115969	KAIAP DO MATO GROSSO	34
297	NORTE	Pará	Jacareacanga	7590	KAIAP DO MATO GROSSO	34
312	NORTE	Pará	Novo Progresso	25766	KAIAP DO MATO GROSSO	34
354	NORTE	Pará	São Félix do Xingu	132138	KAIAP DO MATO GROSSO	34
245	NORTE	Pará	Água Azul do Norte	27615	KAIAP DO PARO	13
252	NORTE	Pará	Altamira	115969	KAIAP DO PARO	13
263	NORTE	Pará	Bannach	3262	KAIAP DO PARO	13
279	NORTE	Pará	Cumaru do Norte	13761	KAIAP DO PARO	13
322	NORTE	Pará	Ourilândia do Norte	33335	KAIAP DO PARO	13
328	NORTE	Pará	Pau D'Arco	5410	KAIAP DO PARO	13
338	NORTE	Pará	Redenção	85563	KAIAP DO PARO	13
345	NORTE	Pará	Santa Maria das Barreiras	21850	KAIAP DO PARO	13
355	NORTE	Pará	São Félix do Xingu	132138	KAIAP DO PARO	13
368	NORTE	Pará	Tucumã	40136	KAIAP DO PARO	13
175	NORTE	Amazonas	Nhamundá	21443	LESTE DE RORAIMA	15
218	NORTE	Roraima	Amajari	13185	LESTE DE RORAIMA	15
220	NORTE	Roraima	Alto Alegre	15380	LESTE DE RORAIMA	15
221	NORTE	Roraima	Boa Vista	419652	LESTE DE RORAIMA	15
222	NORTE	Roraima	Bonfim	12557	LESTE DE RORAIMA	15
223	NORTE	Roraima	Cantá	18799	LESTE DE RORAIMA	15
227	NORTE	Roraima	Caracaraí	22283	LESTE DE RORAIMA	15
228	NORTE	Roraima	Caroebe	10383	LESTE DE RORAIMA	15
231	NORTE	Roraima	Normandia	11532	LESTE DE RORAIMA	15
232	NORTE	Roraima	Pacaraima	18913	LESTE DE RORAIMA	15
235	NORTE	Roraima	Rorainópolis	30782	LESTE DE RORAIMA	15
237	NORTE	Roraima	São João da Baliza	8348	LESTE DE RORAIMA	15
239	NORTE	Roraima	São Luiz	8110	LESTE DE RORAIMA	15
240	NORTE	Roraima	Uiramutã	10789	LESTE DE RORAIMA	15
320	NORTE	Pará	Oriximiná	74016	LESTE DE RORAIMA	15
20	NORTE	Rondônia	Porto Velho	539354	MEDIO RIO PURUS	21
89	NORTE	Amazonas	Anamã	13956	MEDIO RIO PURUS	21
91	NORTE	Amazonas	Anori	21477	MEDIO RIO PURUS	21
111	NORTE	Amazonas	Beruri	20093	MEDIO RIO PURUS	21
118	NORTE	Amazonas	Canutama	15807	MEDIO RIO PURUS	21
123	NORTE	Amazonas	Coari	85910	MEDIO RIO PURUS	21
125	NORTE	Amazonas	Codajás	29168	MEDIO RIO PURUS	21
139	NORTE	Amazonas	Humaitá	56144	MEDIO RIO PURUS	21
148	NORTE	Amazonas	Itamarati	7814	MEDIO RIO PURUS	21
159	NORTE	Amazonas	Lábrea	46882	MEDIO RIO PURUS	21
165	NORTE	Amazonas	Manicoré	56583	MEDIO RIO PURUS	21
183	NORTE	Amazonas	Pauini	19522	MEDIO RIO PURUS	21
204	NORTE	Amazonas	Tapauá	17015	MEDIO RIO PURUS	21
90	NORTE	Amazonas	Anamã	13956	MANAUS	17
93	NORTE	Amazonas	Anori	21477	MANAUS	17
97	NORTE	Amazonas	Apuí	22359	MANAUS	17
102	NORTE	Amazonas	Autazes	40290	MANAUS	17
106	NORTE	Amazonas	Barcelos	27638	MANAUS	17
112	NORTE	Amazonas	Beruri	20093	MANAUS	17
114	NORTE	Amazonas	Boa Vista do Ramos	19626	MANAUS	17
116	NORTE	Amazonas	Borba	41748	MANAUS	17
117	NORTE	Amazonas	Caapiranga	13283	MANAUS	17
121	NORTE	Amazonas	Careiro	38348	MANAUS	17
122	NORTE	Amazonas	Careiro da Várzea	30846	MANAUS	17
127	NORTE	Amazonas	Codajás	29168	MANAUS	17
141	NORTE	Amazonas	Humaitá	56144	MANAUS	17
145	NORTE	Amazonas	Iranduba	49011	MANAUS	17
147	NORTE	Amazonas	Itacoatiara	102701	MANAUS	17
151	NORTE	Amazonas	Itapiranga	9230	MANAUS	17
162	NORTE	Amazonas	Manacapuru	98502	MANAUS	17
163	NORTE	Amazonas	Manaquiri	33049	MANAUS	17
164	NORTE	Amazonas	Manaus	2219580	MANAUS	17
167	NORTE	Amazonas	Manicoré	56583	MANAUS	17
171	NORTE	Amazonas	Maués	65040	MANAUS	17
174	NORTE	Amazonas	Nhamundá	21443	MANAUS	17
176	NORTE	Amazonas	Nova Olinda do Norte	38026	MANAUS	17
177	NORTE	Amazonas	Novo Airão	19928	MANAUS	17
180	NORTE	Amazonas	Novo Aripuanã	26046	MANAUS	17
182	NORTE	Amazonas	Parintins	115363	MANAUS	17
187	NORTE	Amazonas	Presidente Figueiredo	37193	MANAUS	17
188	NORTE	Amazonas	Rio Preto da Eva	34106	MANAUS	17
201	NORTE	Amazonas	São Sebastião do Uatumã	14352	MANAUS	17
202	NORTE	Amazonas	Silves	9230	MANAUS	17
207	NORTE	Amazonas	Tapauá	17015	MANAUS	17
214	NORTE	Amazonas	Urucará	16130	MANAUS	17
216	NORTE	Amazonas	Urucurituba	23585	MANAUS	17
226	NORTE	Roraima	Caracaraí	22283	MANAUS	17
234	NORTE	Roraima	Rorainópolis	30782	MANAUS	17
236	NORTE	Roraima	São João da Baliza	8348	MANAUS	17
238	NORTE	Roraima	São Luiz	8110	MANAUS	17
621	CENTRO-OESTE	Mato Grosso	Colniza	39861	MANAUS	17
497	NORDESTE	Maranhão	Açailândia	113121	MARANH	19
498	NORDESTE	Maranhão	Altamira do Maranhão	8189	MARANH	19
499	NORDESTE	Maranhão	Alto Alegre do Pindaré	31943	MARANH	19
500	NORDESTE	Maranhão	Amarante do Maranhão	41729	MARANH	19
501	NORDESTE	Maranhão	Anajatuba	26988	MARANH	19
502	NORDESTE	Maranhão	Araguanã	5793	MARANH	19
503	NORDESTE	Maranhão	Arame	32764	MARANH	19
504	NORDESTE	Maranhão	Arari	29932	MARANH	19
505	NORDESTE	Maranhão	Bacabeira	17252	MARANH	19
506	NORDESTE	Maranhão	Barra do Corda	88492	MARANH	19
507	NORDESTE	Maranhão	Bela Vista do Maranhão	11279	MARANH	19
508	NORDESTE	Maranhão	Bom Jardim	41822	MARANH	19
509	NORDESTE	Maranhão	Bom Jesus das Selvas	34567	MARANH	19
510	NORDESTE	Maranhão	Brejo de Areia	9014	MARANH	19
511	NORDESTE	Maranhão	Buriticupu	72983	MARANH	19
512	NORDESTE	Maranhão	Cajapió	11216	MARANH	19
513	NORDESTE	Maranhão	Cajari	19451	MARANH	19
515	NORDESTE	Maranhão	Campestre do Maranhão	14453	MARANH	19
516	NORDESTE	Maranhão	Cantanhede	22117	MARANH	19
519	NORDESTE	Maranhão	Centro do Guilherme	13670	MARANH	19
521	NORDESTE	Maranhão	Centro Novo do Maranhão	21840	MARANH	19
522	NORDESTE	Maranhão	Conceição do Lago-Açu	16400	MARANH	19
524	NORDESTE	Maranhão	Fernando Falcão	10460	MARANH	19
525	NORDESTE	Maranhão	Formosa da Serra Negra	19258	MARANH	19
526	NORDESTE	Maranhão	Governador Newton Bello	10151	MARANH	19
527	NORDESTE	Maranhão	Governador Nunes Freire	25539	MARANH	19
528	NORDESTE	Maranhão	Grajaú	70065	MARANH	19
529	NORDESTE	Maranhão	Igarapé do Meio	14324	MARANH	19
530	NORDESTE	Maranhão	Itaipava do Grajaú	16005	MARANH	19
531	NORDESTE	Maranhão	Itapecuru Mirim	68723	MARANH	19
532	NORDESTE	Maranhão	Jenipapo dos Vieiras	17040	MARANH	19
533	NORDESTE	Maranhão	Joselândia	16198	MARANH	19
534	NORDESTE	Maranhão	Lagoa Grande do Maranhão	11464	MARANH	19
535	NORDESTE	Maranhão	Lajeado Novo	7602	MARANH	19
536	NORDESTE	Maranhão	Maranhãozinho	16511	MARANH	19
537	NORDESTE	Maranhão	Mirador	21031	MARANH	19
538	NORDESTE	Maranhão	Miranda do Norte	28754	MARANH	19
539	NORDESTE	Maranhão	Monção	33664	MARANH	19
540	NORDESTE	Maranhão	Montes Altos	9111	MARANH	19
541	NORDESTE	Maranhão	Nova Olinda do Maranhão	21080	MARANH	19
542	NORDESTE	Maranhão	Paulo Ramos	21066	MARANH	19
543	NORDESTE	Maranhão	Pindaré-Mirim	33065	MARANH	19
544	NORDESTE	Maranhão	Pio XII	21379	MARANH	19
546	NORDESTE	Maranhão	Porto Franco	24092	MARANH	19
547	NORDESTE	Maranhão	Presidente Juscelino	12838	MARANH	19
548	NORDESTE	Maranhão	Presidente Médici	18571	MARANH	19
549	NORDESTE	Maranhão	Presidente Vargas	11261	MARANH	19
551	NORDESTE	Maranhão	Ribamar Fiquene	7825	MARANH	19
552	NORDESTE	Maranhão	Rosário	42994	MARANH	19
553	NORDESTE	Maranhão	Santa Inês	89489	MARANH	19
554	NORDESTE	Maranhão	Santa Luzia	72887	MARANH	19
555	NORDESTE	Maranhão	Santa Luzia do Paruá	25371	MARANH	19
556	NORDESTE	Maranhão	Santa Rita	38298	MARANH	19
557	NORDESTE	Maranhão	São João Batista	20701	MARANH	19
558	NORDESTE	Maranhão	São João do Carú	15787	MARANH	19
559	NORDESTE	Maranhão	São João do Paraíso	11193	MARANH	19
560	NORDESTE	Maranhão	São José de Ribamar	179028	MARANH	19
561	NORDESTE	Maranhão	São Luís	1108975	MARANH	19
563	NORDESTE	Maranhão	São Raimundo do Doca Bezerra	5131	MARANH	19
564	NORDESTE	Maranhão	São Roberto	6789	MARANH	19
565	NORDESTE	Maranhão	Satubinha	14096	MARANH	19
566	NORDESTE	Maranhão	Sítio Novo	18160	MARANH	19
567	NORDESTE	Maranhão	Tufilândia	5854	MARANH	19
568	NORDESTE	Maranhão	Tuntum	42040	MARANH	19
569	NORDESTE	Maranhão	Vargem Grande	57168	MARANH	19
570	NORDESTE	Maranhão	Viana	52649	MARANH	19
571	NORDESTE	Maranhão	Vitória do Mearim	32861	MARANH	19
572	NORDESTE	Maranhão	Vitorino Freire	31522	MARANH	19
573	NORDESTE	Maranhão	Zé Doca	51956	MARANH	19
592	CENTRO-OESTE	Mato Grosso	Barão de Melgaço	8164	MATO GROSSO DO SUL	20
601	CENTRO-OESTE	Mato Grosso	Cáceres	94861	MATO GROSSO DO SUL	20
646	CENTRO-OESTE	Mato Grosso	Itiquira	13552	MATO GROSSO DO SUL	20
695	CENTRO-OESTE	Mato Grosso	Poconé	33315	MATO GROSSO DO SUL	20
87	NORTE	Amazonas	Alvarães	16220	MODIO RIO SOLIMGES E AFLUENTES	28
92	NORTE	Amazonas	Anori	21477	MODIO RIO SOLIMGES E AFLUENTES	28
98	NORTE	Amazonas	Atalaia do Norte	20398	MODIO RIO SOLIMGES E AFLUENTES	28
103	NORTE	Amazonas	Barcelos	27638	MODIO RIO SOLIMGES E AFLUENTES	28
108	NORTE	Amazonas	Benjamin Constant	43935	MODIO RIO SOLIMGES E AFLUENTES	28
120	NORTE	Amazonas	Carauari	28508	MODIO RIO SOLIMGES E AFLUENTES	28
124	NORTE	Amazonas	Coari	85910	MODIO RIO SOLIMGES E AFLUENTES	28
126	NORTE	Amazonas	Codajás	29168	MODIO RIO SOLIMGES E AFLUENTES	28
128	NORTE	Amazonas	Eirunepé	35700	MODIO RIO SOLIMGES E AFLUENTES	28
131	NORTE	Amazonas	Envira	20393	MODIO RIO SOLIMGES E AFLUENTES	28
134	NORTE	Amazonas	Fonte Boa	17005	MODIO RIO SOLIMGES E AFLUENTES	28
136	NORTE	Amazonas	Guajará	16937	MODIO RIO SOLIMGES E AFLUENTES	28
142	NORTE	Amazonas	Ipixuna	30436	MODIO RIO SOLIMGES E AFLUENTES	28
149	NORTE	Amazonas	Itamarati	7814	MODIO RIO SOLIMGES E AFLUENTES	28
152	NORTE	Amazonas	Japurá	2251	MODIO RIO SOLIMGES E AFLUENTES	28
155	NORTE	Amazonas	Juruá	15106	MODIO RIO SOLIMGES E AFLUENTES	28
156	NORTE	Amazonas	Jutaí	13886	MODIO RIO SOLIMGES E AFLUENTES	28
168	NORTE	Amazonas	Maraã	18261	MODIO RIO SOLIMGES E AFLUENTES	28
184	NORTE	Amazonas	Pauini	19522	MODIO RIO SOLIMGES E AFLUENTES	28
189	NORTE	Amazonas	Santa Isabel do Rio Negro	25865	MODIO RIO SOLIMGES E AFLUENTES	28
193	NORTE	Amazonas	Santo Antônio do Içá	21243	MODIO RIO SOLIMGES E AFLUENTES	28
198	NORTE	Amazonas	São Paulo de Olivença	40073	MODIO RIO SOLIMGES E AFLUENTES	28
206	NORTE	Amazonas	Tapauá	17015	MODIO RIO SOLIMGES E AFLUENTES	28
208	NORTE	Amazonas	Tefé	59547	MODIO RIO SOLIMGES E AFLUENTES	28
209	NORTE	Amazonas	Tonantins	18897	MODIO RIO SOLIMGES E AFLUENTES	28
211	NORTE	Amazonas	Uarini	13690	MODIO RIO SOLIMGES E AFLUENTES	28
760	NORTE	Amazonas	Fonte Boa	17005	MODIO RIO SOLIMGES E AFLUENTES	28
762	NORTE	Amazonas	Japurá	2251	MODIO RIO SOLIMGES E AFLUENTES	28
764	NORTE	Amazonas	Jutaí	13886	MODIO RIO SOLIMGES E AFLUENTES	28
768	NORTE	Amazonas	Tonantins	18897	MODIO RIO SOLIMGES E AFLUENTES	28
107	NORTE	Amazonas	Barreirinha	32483	PARINTINS	22
113	NORTE	Amazonas	Boa Vista do Ramos	19626	PARINTINS	22
146	NORTE	Amazonas	Itacoatiara	102701	PARINTINS	22
169	NORTE	Amazonas	Maués	65040	PARINTINS	22
173	NORTE	Amazonas	Nhamundá	21443	PARINTINS	22
181	NORTE	Amazonas	Parintins	115363	PARINTINS	22
213	NORTE	Amazonas	Urucará	16130	PARINTINS	22
215	NORTE	Amazonas	Urucurituba	23585	PARINTINS	22
260	NORTE	Pará	Aveiro	16404	PARINTINS	22
286	NORTE	Pará	Faro	7070	PARINTINS	22
294	NORTE	Pará	Itaituba	101395	PARINTINS	22
300	NORTE	Pará	Juruti	58960	PARINTINS	22
318	NORTE	Pará	Oriximiná	74016	PARINTINS	22
364	NORTE	Pará	Terra Santa	18917	PARINTINS	22
1	NORTE	Rondônia	Alta Floresta D'Oeste	22728	PORTO VELHO	24
2	NORTE	Rondônia	Ariquemes	109523	PORTO VELHO	24
4	NORTE	Rondônia	Cacoal	85893	PORTO VELHO	24
9	NORTE	Rondônia	Costa Marques	18798	PORTO VELHO	24
11	NORTE	Rondônia	Guajará-Mirim	46556	PORTO VELHO	24
12	NORTE	Rondônia	Jaru	51620	PORTO VELHO	24
13	NORTE	Rondônia	Ji-Paraná	130009	PORTO VELHO	24
15	NORTE	Rondônia	Machadinho D'Oeste	40867	PORTO VELHO	24
17	NORTE	Rondônia	Nova Brasilândia D'Oeste	20489	PORTO VELHO	24
18	NORTE	Rondônia	Ouro Preto do Oeste	35737	PORTO VELHO	24
21	NORTE	Rondônia	Porto Velho	539354	PORTO VELHO	24
23	NORTE	Rondônia	Presidente Médici	18571	PORTO VELHO	24
25	NORTE	Rondônia	Rio Crespo	3804	PORTO VELHO	24
26	NORTE	Rondônia	Rolim de Moura	55407	PORTO VELHO	24
28	NORTE	Rondônia	Santa Luzia D'Oeste	6216	PORTO VELHO	24
31	NORTE	Rondônia	São Miguel do Guaporé	23077	PORTO VELHO	24
32	NORTE	Rondônia	Nova Mamoré	31392	PORTO VELHO	24
33	NORTE	Rondônia	Alvorada D'Oeste	14106	PORTO VELHO	24
35	NORTE	Rondônia	Alto Paraíso	21847	PORTO VELHO	24
36	NORTE	Rondônia	Buritis	40356	PORTO VELHO	24
37	NORTE	Rondônia	Novo Horizonte do Oeste	8329	PORTO VELHO	24
38	NORTE	Rondônia	Cacaulândia	6269	PORTO VELHO	24
39	NORTE	Rondônia	Campo Novo de Rondônia	14266	PORTO VELHO	24
40	NORTE	Rondônia	Candeias do Jamari	27388	PORTO VELHO	24
41	NORTE	Rondônia	Castanheiras	2987	PORTO VELHO	24
44	NORTE	Rondônia	Cujubim	26183	PORTO VELHO	24
45	NORTE	Rondônia	Governador Jorge Teixeira	7445	PORTO VELHO	24
46	NORTE	Rondônia	Itapuã do Oeste	10641	PORTO VELHO	24
47	NORTE	Rondônia	Ministro Andreazza	9559	PORTO VELHO	24
49	NORTE	Rondônia	Mirante da Serra	10818	PORTO VELHO	24
50	NORTE	Rondônia	Monte Negro	16007	PORTO VELHO	24
51	NORTE	Rondônia	Nova União	6895	PORTO VELHO	24
56	NORTE	Rondônia	São Francisco do Guaporé	20681	PORTO VELHO	24
57	NORTE	Rondônia	Seringueiras	11851	PORTO VELHO	24
58	NORTE	Rondônia	Teixeirópolis	4233	PORTO VELHO	24
59	NORTE	Rondônia	Theobroma	10395	PORTO VELHO	24
60	NORTE	Rondônia	Urupá	11272	PORTO VELHO	24
61	NORTE	Rondônia	Vale do Anari	11377	PORTO VELHO	24
63	NORTE	Rondônia	Vale do Paraíso	6656	PORTO VELHO	24
119	NORTE	Amazonas	Canutama	15807	PORTO VELHO	24
140	NORTE	Amazonas	Humaitá	56144	PORTO VELHO	24
160	NORTE	Amazonas	Lábrea	46882	PORTO VELHO	24
166	NORTE	Amazonas	Manicoré	56583	PORTO VELHO	24
178	NORTE	Amazonas	Novo Aripuanã	26046	PORTO VELHO	24
205	NORTE	Amazonas	Tapauá	17015	PORTO VELHO	24
590	CENTRO-OESTE	Mato Grosso	Aripuanã	22714	PORTO VELHO	24
619	CENTRO-OESTE	Mato Grosso	Colniza	39861	PORTO VELHO	24
722	CENTRO-OESTE	Mato Grosso	Rondolândia	4036	PORTO VELHO	24
96	NORTE	Amazonas	Apuí	22359	RIO TAPAJAS	27
170	NORTE	Amazonas	Maués	65040	RIO TAPAJAS	27
255	NORTE	Pará	Altamira	115969	RIO TAPAJAS	27
261	NORTE	Pará	Aveiro	16404	RIO TAPAJAS	27
267	NORTE	Pará	Belterra	17839	RIO TAPAJAS	27
295	NORTE	Pará	Itaituba	101395	RIO TAPAJAS	27
298	NORTE	Pará	Jacareacanga	7590	RIO TAPAJAS	27
313	NORTE	Pará	Novo Progresso	25766	RIO TAPAJAS	27
342	NORTE	Pará	Rurópolis	51500	RIO TAPAJAS	27
350	NORTE	Pará	Santarém	306480	RIO TAPAJAS	27
357	NORTE	Pará	São Félix do Xingu	132138	RIO TAPAJAS	27
367	NORTE	Pará	Trairão	19168	RIO TAPAJAS	27
578	CENTRO-OESTE	Mato Grosso	Alta Floresta	51959	RIO TAPAJSS	27
585	CENTRO-OESTE	Mato Grosso	Apiacás	10283	RIO TAPAJSS	27
640	CENTRO-OESTE	Mato Grosso	Guarantã do Norte	36130	RIO TAPAJSS	27
681	CENTRO-OESTE	Mato Grosso	Novo Mundo	9363	RIO TAPAJSS	27
686	CENTRO-OESTE	Mato Grosso	Paranaíta	11244	RIO TAPAJSS	27
278	NORTE	Pará	Conceição do Araguaia	47991	TOCANTINS	29
280	NORTE	Pará	Cumaru do Norte	13761	TOCANTINS	29
287	NORTE	Pará	Floresta do Araguaia	20525	TOCANTINS	29
329	NORTE	Pará	Piçarra	12979	TOCANTINS	29
339	NORTE	Pará	Redenção	85563	TOCANTINS	29
340	NORTE	Pará	Rio Maria	18201	TOCANTINS	29
346	NORTE	Pará	Santa Maria das Barreiras	21850	TOCANTINS	29
348	NORTE	Pará	Santana do Araguaia	74419	TOCANTINS	29
377	NORTE	Pará	Xinguara	45086	TOCANTINS	29
394	NORTE	Tocantins	Abreulândia	2594	TOCANTINS	29
395	NORTE	Tocantins	Aguiarnópolis	6892	TOCANTINS	29
396	NORTE	Tocantins	Aliança do Tocantins	5346	TOCANTINS	29
397	NORTE	Tocantins	Ananás	9492	TOCANTINS	29
398	NORTE	Tocantins	Angico	3454	TOCANTINS	29
399	NORTE	Tocantins	Aparecida do Rio Negro	4848	TOCANTINS	29
400	NORTE	Tocantins	Aragominas	5731	TOCANTINS	29
401	NORTE	Tocantins	Araguacema	7155	TOCANTINS	29
402	NORTE	Tocantins	Araguaçu	8467	TOCANTINS	29
403	NORTE	Tocantins	Araguaína	183381	TOCANTINS	29
404	NORTE	Tocantins	Araguatins	36170	TOCANTINS	29
405	NORTE	Tocantins	Arapoema	6616	TOCANTINS	29
406	NORTE	Tocantins	Augustinópolis	18643	TOCANTINS	29
407	NORTE	Tocantins	Axixá do Tocantins	9787	TOCANTINS	29
408	NORTE	Tocantins	Babaçulândia	10666	TOCANTINS	29
409	NORTE	Tocantins	Bandeirantes do Tocantins	3592	TOCANTINS	29
410	NORTE	Tocantins	Barra do Ouro	4632	TOCANTINS	29
411	NORTE	Tocantins	Barrolândia	5651	TOCANTINS	29
412	NORTE	Tocantins	Bernardo Sayão	4448	TOCANTINS	29
413	NORTE	Tocantins	Bom Jesus do Tocantins	17118	TOCANTINS	29
414	NORTE	Tocantins	Brasilândia do Tocantins	2211	TOCANTINS	29
415	NORTE	Tocantins	Buriti do Tocantins	11497	TOCANTINS	29
416	NORTE	Tocantins	Cachoeirinha	2284	TOCANTINS	29
417	NORTE	Tocantins	Campos Lindos	10312	TOCANTINS	29
418	NORTE	Tocantins	Cariri do Tocantins	4441	TOCANTINS	29
419	NORTE	Tocantins	Carmolândia	2603	TOCANTINS	29
420	NORTE	Tocantins	Carrasco Bonito	4130	TOCANTINS	29
421	NORTE	Tocantins	Caseara	5442	TOCANTINS	29
422	NORTE	Tocantins	Centenário	2936	TOCANTINS	29
423	NORTE	Tocantins	Chapada de Areia	1410	TOCANTINS	29
424	NORTE	Tocantins	Colinas do Tocantins	35851	TOCANTINS	29
425	NORTE	Tocantins	Couto Magalhães	5639	TOCANTINS	29
426	NORTE	Tocantins	Cristalândia	7278	TOCANTINS	29
427	NORTE	Tocantins	Darcinópolis	6174	TOCANTINS	29
428	NORTE	Tocantins	Divinópolis do Tocantins	6943	TOCANTINS	29
429	NORTE	Tocantins	Dois Irmãos do Tocantins	7185	TOCANTINS	29
430	NORTE	Tocantins	Dueré	4686	TOCANTINS	29
431	NORTE	Tocantins	Figueirópolis	5243	TOCANTINS	29
432	NORTE	Tocantins	Filadélfia	8874	TOCANTINS	29
434	NORTE	Tocantins	Formoso do Araguaia	18399	TOCANTINS	29
435	NORTE	Tocantins	Tabocão	2602	TOCANTINS	29
436	NORTE	Tocantins	Goianorte	5130	TOCANTINS	29
437	NORTE	Tocantins	Goiatins	13095	TOCANTINS	29
438	NORTE	Tocantins	Guaraí	26165	TOCANTINS	29
439	NORTE	Tocantins	Gurupi	87545	TOCANTINS	29
440	NORTE	Tocantins	Itacajá	7452	TOCANTINS	29
441	NORTE	Tocantins	Itaguatins	5832	TOCANTINS	29
442	NORTE	Tocantins	Itapiratins	3795	TOCANTINS	29
443	NORTE	Tocantins	Itaporã do Tocantins	2420	TOCANTINS	29
445	NORTE	Tocantins	Juarina	2184	TOCANTINS	29
447	NORTE	Tocantins	Lagoa da Confusão	13676	TOCANTINS	29
448	NORTE	Tocantins	Lajeado	3167	TOCANTINS	29
450	NORTE	Tocantins	Luzinópolis	3154	TOCANTINS	29
451	NORTE	Tocantins	Marianópolis do Tocantins	5254	TOCANTINS	29
452	NORTE	Tocantins	Maurilândia do Tocantins	3448	TOCANTINS	29
453	NORTE	Tocantins	Miracema do Tocantins	17936	TOCANTINS	29
454	NORTE	Tocantins	Miranorte	13493	TOCANTINS	29
455	NORTE	Tocantins	Monte do Carmo	8066	TOCANTINS	29
456	NORTE	Tocantins	Monte Santo do Tocantins	2295	TOCANTINS	29
457	NORTE	Tocantins	Palmeiras do Tocantins	6745	TOCANTINS	29
458	NORTE	Tocantins	Muricilândia	3587	TOCANTINS	29
459	NORTE	Tocantins	Nazaré	3834	TOCANTINS	29
460	NORTE	Tocantins	Nova Olinda	11917	TOCANTINS	29
461	NORTE	Tocantins	Nova Rosalândia	4304	TOCANTINS	29
462	NORTE	Tocantins	Novo Acordo	4397	TOCANTINS	29
463	NORTE	Tocantins	Palmeirante	6131	TOCANTINS	29
465	NORTE	Tocantins	Paraíso do Tocantins	51891	TOCANTINS	29
467	NORTE	Tocantins	Pau D'Arco	5410	TOCANTINS	29
468	NORTE	Tocantins	Pedro Afonso	13773	TOCANTINS	29
469	NORTE	Tocantins	Peixe	11873	TOCANTINS	29
470	NORTE	Tocantins	Pequizeiro	5512	TOCANTINS	29
471	NORTE	Tocantins	Colméia	8141	TOCANTINS	29
472	NORTE	Tocantins	Piraquê	3033	TOCANTINS	29
474	NORTE	Tocantins	Pium	7743	TOCANTINS	29
475	NORTE	Tocantins	Porto Nacional	53316	TOCANTINS	29
476	NORTE	Tocantins	Presidente Kennedy	3676	TOCANTINS	29
477	NORTE	Tocantins	Recursolândia	4342	TOCANTINS	29
478	NORTE	Tocantins	Rio dos Bois	2856	TOCANTINS	29
479	NORTE	Tocantins	Rio Sono	6488	TOCANTINS	29
480	NORTE	Tocantins	Sampaio	4794	TOCANTINS	29
481	NORTE	Tocantins	Sandolândia	3373	TOCANTINS	29
482	NORTE	Tocantins	Santa Fé do Araguaia	7595	TOCANTINS	29
483	NORTE	Tocantins	Santa Maria do Tocantins	3486	TOCANTINS	29
484	NORTE	Tocantins	Santa Rita do Tocantins	2386	TOCANTINS	29
485	NORTE	Tocantins	Santa Tereza do Tocantins	2897	TOCANTINS	29
486	NORTE	Tocantins	Santa Terezinha do Tocantins	2530	TOCANTINS	29
487	NORTE	Tocantins	São Bento do Tocantins	5391	TOCANTINS	29
488	NORTE	Tocantins	Sítio Novo do Tocantins	8997	TOCANTINS	29
489	NORTE	Tocantins	Sucupira	1986	TOCANTINS	29
490	NORTE	Tocantins	Talismã	2812	TOCANTINS	29
491	NORTE	Tocantins	Palmas	306296	TOCANTINS	29
492	NORTE	Tocantins	Tocantínia	7617	TOCANTINS	29
493	NORTE	Tocantins	Tocantinópolis	22845	TOCANTINS	29
494	NORTE	Tocantins	Tupirama	1922	TOCANTINS	29
495	NORTE	Tocantins	Tupiratins	2729	TOCANTINS	29
496	NORTE	Tocantins	Wanderlândia	11734	TOCANTINS	29
514	NORDESTE	Maranhão	Campestre do Maranhão	14453	TOCANTINS	29
517	NORDESTE	Maranhão	Carolina	24165	TOCANTINS	29
523	NORDESTE	Maranhão	Estreito	42527	TOCANTINS	29
545	NORDESTE	Maranhão	Porto Franco	24092	TOCANTINS	29
550	NORDESTE	Maranhão	Ribamar Fiquene	7825	TOCANTINS	29
616	CENTRO-OESTE	Mato Grosso	Cocalinho	5681	TOCANTINS	29
731	CENTRO-OESTE	Mato Grosso	Santa Terezinha	8460	TOCANTINS	29
100	NORTE	Amazonas	Atalaia do Norte	20398	VALE DO JAVARI	12
110	NORTE	Amazonas	Benjamin Constant	43935	VALE DO JAVARI	12
129	NORTE	Amazonas	Eirunepé	35700	VALE DO JAVARI	12
137	NORTE	Amazonas	Guajará	16937	VALE DO JAVARI	12
143	NORTE	Amazonas	Ipixuna	30436	VALE DO JAVARI	12
158	NORTE	Amazonas	Jutaí	13886	VALE DO JAVARI	12
200	NORTE	Amazonas	São Paulo de Olivença	40073	VALE DO JAVARI	12
3	NORTE	Rondônia	Cabixi	5188	VILHENA	30
5	NORTE	Rondônia	Cacoal	85893	VILHENA	30
6	NORTE	Rondônia	Cerejeiras	16204	VILHENA	30
7	NORTE	Rondônia	Colorado do Oeste	15544	VILHENA	30
8	NORTE	Rondônia	Corumbiara	7220	VILHENA	30
10	NORTE	Rondônia	Espigão D'Oeste	32695	VILHENA	30
14	NORTE	Rondônia	Ji-Paraná	130009	VILHENA	30
16	NORTE	Rondônia	Machadinho D'Oeste	40867	VILHENA	30
19	NORTE	Rondônia	Pimenta Bueno	36881	VILHENA	30
24	NORTE	Rondônia	Presidente Médici	18571	VILHENA	30
27	NORTE	Rondônia	Rolim de Moura	55407	VILHENA	30
29	NORTE	Rondônia	Santa Luzia D'Oeste	6216	VILHENA	30
30	NORTE	Rondônia	Vilhena	102211	VILHENA	30
34	NORTE	Rondônia	Alto Alegre dos Parecis	13255	VILHENA	30
42	NORTE	Rondônia	Castanheiras	2987	VILHENA	30
43	NORTE	Rondônia	Chupinguaia	11472	VILHENA	30
48	NORTE	Rondônia	Ministro Andreazza	9559	VILHENA	30
52	NORTE	Rondônia	Parecis	6198	VILHENA	30
53	NORTE	Rondônia	Pimenteiras do Oeste	2148	VILHENA	30
54	NORTE	Rondônia	Primavera de Rondônia	2776	VILHENA	30
55	NORTE	Rondônia	São Felipe D'Oeste	5066	VILHENA	30
62	NORTE	Rondônia	Vale do Anari	11377	VILHENA	30
95	NORTE	Amazonas	Apuí	22359	VILHENA	30
179	NORTE	Amazonas	Novo Aripuanã	26046	VILHENA	30
584	CENTRO-OESTE	Mato Grosso	Apiacás	10283	VILHENA	30
591	CENTRO-OESTE	Mato Grosso	Aripuanã	22714	VILHENA	30
599	CENTRO-OESTE	Mato Grosso	Brasnorte	20140	VILHENA	30
612	CENTRO-OESTE	Mato Grosso	Castanheira	8749	VILHENA	30
620	CENTRO-OESTE	Mato Grosso	Colniza	39861	VILHENA	30
622	CENTRO-OESTE	Mato Grosso	Comodoro	21008	VILHENA	30
627	CENTRO-OESTE	Mato Grosso	Cotriguaçu	20238	VILHENA	30
652	CENTRO-OESTE	Mato Grosso	Juara	35121	VILHENA	30
654	CENTRO-OESTE	Mato Grosso	Juína	41101	VILHENA	30
656	CENTRO-OESTE	Mato Grosso	Juruena	16335	VILHENA	30
668	CENTRO-OESTE	Mato Grosso	Nova Bandeirantes	15685	VILHENA	30
683	CENTRO-OESTE	Mato Grosso	Novo Horizonte do Norte	4051	VILHENA	30
701	CENTRO-OESTE	Mato Grosso	Porto dos Gaúchos	5363	VILHENA	30
723	CENTRO-OESTE	Mato Grosso	Rondolândia	4036	VILHENA	30
738	CENTRO-OESTE	Mato Grosso	Sapezal	26688	VILHENA	30
757	CENTRO-OESTE	Mato Grosso	Nova Maringá	8850	VILHENA	30
576	CENTRO-OESTE	Mato Grosso	Água Boa	26204	XAVANTE	31
581	CENTRO-OESTE	Mato Grosso	Alto Boa Vista	6936	XAVANTE	31
587	CENTRO-OESTE	Mato Grosso	Araguaiana	3109	XAVANTE	31
595	CENTRO-OESTE	Mato Grosso	Barra do Garças	61135	XAVANTE	31
598	CENTRO-OESTE	Mato Grosso	Bom Jesus do Araguaia	6706	XAVANTE	31
604	CENTRO-OESTE	Mato Grosso	Campinápolis	16919	XAVANTE	31
610	CENTRO-OESTE	Mato Grosso	Canarana	21842	XAVANTE	31
617	CENTRO-OESTE	Mato Grosso	Cocalinho	5681	XAVANTE	31
635	CENTRO-OESTE	Mato Grosso	Gaúcha do Norte	7782	XAVANTE	31
636	CENTRO-OESTE	Mato Grosso	General Carneiro	5592	XAVANTE	31
670	CENTRO-OESTE	Mato Grosso	Nova Nazaré	3932	XAVANTE	31
679	CENTRO-OESTE	Mato Grosso	Nova Xavantina	20944	XAVANTE	31
684	CENTRO-OESTE	Mato Grosso	Novo São Joaquim	4938	XAVANTE	31
688	CENTRO-OESTE	Mato Grosso	Paranatinga	22861	XAVANTE	31
691	CENTRO-OESTE	Mato Grosso	Novo Santo Antônio	2705	XAVANTE	31
697	CENTRO-OESTE	Mato Grosso	Pontal do Araguaia	6843	XAVANTE	31
704	CENTRO-OESTE	Mato Grosso	Poxoréu	15916	XAVANTE	31
706	CENTRO-OESTE	Mato Grosso	Primavera do Leste	63092	XAVANTE	31
709	CENTRO-OESTE	Mato Grosso	Querência	17937	XAVANTE	31
713	CENTRO-OESTE	Mato Grosso	Ribeirão Cascalheira	10329	XAVANTE	31
732	CENTRO-OESTE	Mato Grosso	Santo Antônio do Leste	5334	XAVANTE	31
737	CENTRO-OESTE	Mato Grosso	São Félix do Araguaia	11843	XAVANTE	31
741	CENTRO-OESTE	Mato Grosso	Serra Nova Dourada	1678	XAVANTE	31
747	CENTRO-OESTE	Mato Grosso	Tesouro	3824	XAVANTE	31
575	CENTRO-OESTE	Mato Grosso	Água Boa	26204	XINGU	32
579	CENTRO-OESTE	Mato Grosso	Alto Boa Vista	6936	XINGU	32
597	CENTRO-OESTE	Mato Grosso	Bom Jesus do Araguaia	6706	XINGU	32
603	CENTRO-OESTE	Mato Grosso	Campinápolis	16919	XINGU	32
609	CENTRO-OESTE	Mato Grosso	Canarana	21842	XINGU	32
614	CENTRO-OESTE	Mato Grosso	Cláudia	12245	XINGU	32
632	CENTRO-OESTE	Mato Grosso	Feliz Natal	14522	XINGU	32
634	CENTRO-OESTE	Mato Grosso	Gaúcha do Norte	7782	XINGU	32
643	CENTRO-OESTE	Mato Grosso	Ipiranga do Norte	7920	XINGU	32
644	CENTRO-OESTE	Mato Grosso	Itaúba	3704	XINGU	32
661	CENTRO-OESTE	Mato Grosso	Marcelândia	10301	XINGU	32
677	CENTRO-OESTE	Mato Grosso	Nova Ubiratã	12298	XINGU	32
687	CENTRO-OESTE	Mato Grosso	Paranatinga	22861	XINGU	32
708	CENTRO-OESTE	Mato Grosso	Querência	17937	XINGU	32
711	CENTRO-OESTE	Mato Grosso	Ribeirão Cascalheira	10329	XINGU	32
714	CENTRO-OESTE	Mato Grosso	Santa Carmem	4563	XINGU	32
718	CENTRO-OESTE	Mato Grosso	São José do Xingu	5620	XINGU	32
734	CENTRO-OESTE	Mato Grosso	São Félix do Araguaia	11843	XINGU	32
742	CENTRO-OESTE	Mato Grosso	Sinop	146005	XINGU	32
743	CENTRO-OESTE	Mato Grosso	Sorriso	92769	XINGU	32
749	CENTRO-OESTE	Mato Grosso	União do Sul	3490	XINGU	32
752	CENTRO-OESTE	Mato Grosso	Vera	11402	XINGU	32
104	NORTE	Amazonas	Barcelos	27638	YANOMAMI	33
191	NORTE	Amazonas	Santa Isabel do Rio Negro	25865	YANOMAMI	33
196	NORTE	Amazonas	São Gabriel da Cachoeira	46303	YANOMAMI	33
217	NORTE	Roraima	Amajari	13185	YANOMAMI	33
219	NORTE	Roraima	Alto Alegre	15380	YANOMAMI	33
224	NORTE	Roraima	Caracaraí	22283	YANOMAMI	33
229	NORTE	Roraima	Iracema	12296	YANOMAMI	33
230	NORTE	Roraima	Mucajaí	18172	YANOMAMI	33
766	NORTE	Amazonas	Santa Isabel do Rio Negro	25865	YANOMAMI	33

## Sheet: Airports
OBJECTID	FID_airfields	City	Tipe	Name	UF	Use_code	DSEI	Dsei_code	UF Name
476	181	Altamira	National	Continental	PA	PRIV	ALTAMIRA	3	Pará
479	52	Altamira	National	Altamira	PA	PUB	ALTAMIRA	3	Pará
480	293	Vitória do Xingu	National	Pousada Rio Xingu	PA	PRIV	ALTAMIRA	3	Pará
481	182	Altamira	National	Aeroxingu	PA	PRIV	ALTAMIRA	3	Pará
363	9	Tarauacá	National	Tarauacá	AC	PUB	ALTO RIO JURU	4	Acre
364	763	Feijó	National	Novo Aeródromo de Feijó	AC	PUB	ALTO RIO JURU	4	Acre
377	956	Cruzeiro do Sul	InterNational	Cruzeiro do Sul	AC	PUB	ALTO RIO JURU	4	Acre
518	15	Barcelos	National	Moura	AM	PUB	ALTO RIO NEGRO	6	Amazonas
524	14	Barcelos	National	Barcelos	AM	PUB	ALTO RIO NEGRO	6	Amazonas
527	38	Santa Isabel do Rio Negro	National	Tapuruquara	AM	PUB	ALTO RIO NEGRO	6	Amazonas
529	44	São Gabriel da Cachoeira	National	São Gabriel da Cachoeira	AM	PUB	ALTO RIO NEGRO	6	Amazonas
531	771	São Gabriel da Cachoeira	National	Taraquá	AM	PUB REST	ALTO RIO NEGRO	6	Amazonas
534	42	São Gabriel da Cachoeira	National	Pari-Cachoeira	AM	PUB REST	ALTO RIO NEGRO	6	Amazonas
536	770	São Gabriel da Cachoeira	National	Santo Atanázio	AM	PUB REST	ALTO RIO NEGRO	6	Amazonas
538	773	São Gabriel da Cachoeira	National	Iauaretê	AM	PUB REST	ALTO RIO NEGRO	6	Amazonas
543	40	São Gabriel da Cachoeira	National	Assunção do Içana	AM	PUB REST	ALTO RIO NEGRO	6	Amazonas
544	43	São Gabriel da Cachoeira	National	Querari	AM	PUB REST	ALTO RIO NEGRO	6	Amazonas
545	41	São Gabriel da Cachoeira	National	Cucuí	AM	PUB	ALTO RIO NEGRO	6	Amazonas
546	39	São Gabriel da Cachoeira	National	Uapui-Cachoeira	AM	PUB REST	ALTO RIO NEGRO	6	Amazonas
547	45	São Gabriel da Cachoeira	National	São Joaquim	AM	PUB REST	ALTO RIO NEGRO	6	Amazonas
549	772	São Gabriel da Cachoeira	National	Anamoim	AM	PUB REST	ALTO RIO NEGRO	6	Amazonas
300	8	Sena Madureira	National	Seringal Nova Olinda	AC	PRIV	ALTO RIO PURUS	5	Acre
316	957	Rio Branco	InterNational	Presidente Médici	AC	PUB	ALTO RIO PURUS	5	Acre
322	6	Bujari	National	Fazenda Vista Alegre	AC	PRIV	ALTO RIO PURUS	5	Acre
342	18	Boca do Acre	National	Fazenda Campina	AM	PRIV	ALTO RIO PURUS	5	Amazonas
350	17	Boca do Acre	National	Novo Campo	AM	PUB	ALTO RIO PURUS	5	Amazonas
375	35	Pauini	National	Pauini	AM	PUB	ALTO RIO PURUS	5	Amazonas
454	959	Tabatinga	InterNational	Tabatinga	AM	PUB	ALTO RIO SOLIM	7	Amazonas
472	774	São Paulo de Olivença	National	Senadora Eunice Michiles	AM	PUB	ALTO RIO SOLIM	7	Amazonas
489	769	Santo Antônio do Içá	National	Ipiranga	AM	PUB	ALTO RIO SOLIM	7	Amazonas
520	27	Japurá	National	Bittencourt	AM	PUB	ALTO RIO SOLIM	7	Amazonas
516	51	Almeirim	National	Almeirim	PA	PUB	AMAPT E NORTE DO PAR	2	Pará
525	50	Almeirim	National	Monte Dourado	PA	PUB PRIV	AMAPT E NORTE DO PAR	2	Pará
528	848	Almeirim	National	Fazenda do Limão	PA	PRIV	AMAPT E NORTE DO PAR	2	Pará
530	963	Macapá	InterNational	Macapá	AP	PUB	AMAPT E NORTE DO PAR	2	Amapá
532	296	Macapá	National	Curiaú	AP	PRIV	AMAPT E NORTE DO PAR	2	Amapá
535	849	Almeirim	National	Fazenda Ipitinga	PA	PRIV	AMAPT E NORTE DO PAR	2	Pará
540	874	Ferreira Gomes	National	Porto Grande	AP	PUB	AMAPT E NORTE DO PAR	2	Amapá
541	875	Macapá	National	Fazenda Parabúfalos	AP	MIL	AMAPT E NORTE DO PAR	2	Amapá
542	297	Cutias	National	Fazenda Campo Verde	AP	PRIV	AMAPT E NORTE DO PAR	2	Amapá
552	81	Amapá	National	Amapá	AP	PUB	AMAPT E NORTE DO PAR	2	Amapá
555	67	Oriximiná	National	Tiriós	PA	MIL	AMAPT E NORTE DO PAR	2	Pará
558	82	Calçoene	National	Calçoene	AP	PUB	AMAPT E NORTE DO PAR	2	Amapá
583	83	Oiapoque	National	Oiapoque	AP	PUB	AMAPT E NORTE DO PAR	2	Amapá
82	451	Cocalinho	National	Fazenda Itacaiu	MT	PRIV	ARAGUAIA	8	Mato Grosso
102	454	Cocalinho	National	Fazenda Europa	MT	PRIV	ARAGUAIA	8	Mato Grosso
105	452	Cocalinho	National	Fazenda Santa Sílvia	MT	PRIV	ARAGUAIA	8	Mato Grosso
110	456	Cocalinho	National	Calcário Vale do Araguaia	MT	PRIV	ARAGUAIA	8	Mato Grosso
114	453	Cocalinho	National	Fazenda Saudade	MT	PRIV	ARAGUAIA	8	Mato Grosso
115	455	Cocalinho	National	Fazenda Água Preta	MT	PRIV	ARAGUAIA	8	Mato Grosso
238	146	São Félix do Araguaia	National	São Félix do Araguaia	MT	PUB	ARAGUAIA	8	Mato Grosso
242	92	Lagoa da Confusão	National	Santa Isabel do Morro	TO	PUB	ARAGUAIA	8	Tocantins
245	886	Lagoa da Confusão	National	Porto Fluvial Suiá Missu	TO	PUB	ARAGUAIA	8	Tocantins
248	708	São Félix do Araguaia	National	Fazenda Rio Preto	MT	PRIV	ARAGUAIA	8	Mato Grosso
254	137	Luciara	National	Luciara	MT	PUB	ARAGUAIA	8	Mato Grosso
261	638	Porto Alegre do Norte	National	Fazenda Piraguassu	MT	PRIV	ARAGUAIA	8	Mato Grosso
267	472	Confresa	National	Leonel de Moura Brizola	MT	PRIV	ARAGUAIA	8	Mato Grosso
268	639	Porto Alegre do Norte	National	Fazenda Paraíso	MT	PRIV	ARAGUAIA	8	Mato Grosso
269	972	Confresa	National	Confresa	MT	PRIV	ARAGUAIA	8	Mato Grosso
270	470	Confresa	National	Confresa	MT	PRIV	ARAGUAIA	8	Mato Grosso
272	144	Santa Terezinha	National	Santa Terezinha	MT	PUB	ARAGUAIA	8	Mato Grosso
276	984	Santa Terezinha	National	Fazenda Transoeste	MT	PRIV	ARAGUAIA	8	Mato Grosso
278	697	Santa Terezinha	National	Fazenda Santa Terezinha	MT	PRIV	ARAGUAIA	8	Mato Grosso
284	471	Confresa	National	Fazenda Porta do Amazônia	MT	PRIV	ARAGUAIA	8	Mato Grosso
297	696	Santa Terezinha	National	Fazenda Peixe Bravo	MT	PRIV	ARAGUAIA	8	Mato Grosso
1	700	Santo Antônio do Leverger	National	Três Marias da Pitangueira	MT	PRIV	CUIAB	26	Mato Grosso
2	368	Barão de Melgaço	National	Fazenda Alaska II	MT	PRIV	CUIAB	26	Mato Grosso
3	911	Barão de Melgaço	National	Fazenda Santa Maria do Porto da Capivara	MT	PRIV	CUIAB	26	Mato Grosso
4	379	Barão de Melgaço	National	Fazenda Ilha Camargo	MT	PRIV	CUIAB	26	Mato Grosso
5	384	Barão de Melgaço	National	Fazenda Alaska I	MT	PRIV	CUIAB	26	Mato Grosso
6	377	Barão de Melgaço	National	Fazenda Liberdade	MT	PRIV	CUIAB	26	Mato Grosso
7	376	Barão de Melgaço	National	Fazenda Pirigara	MT	PRIV	CUIAB	26	Mato Grosso
8	380	Barão de Melgaço	National	Fazenda Arara Azul	MT	PRIV	CUIAB	26	Mato Grosso
9	378	Barão de Melgaço	National	Pouso da Garça	MT	PRIV	CUIAB	26	Mato Grosso
10	375	Barão de Melgaço	National	Fazenda Barreirinhos	MT	PRIV	CUIAB	26	Mato Grosso
11	702	Santo Antônio do Leverger	National	Fazenda Santa Mônica	MT	PRIV	CUIAB	26	Mato Grosso
12	912	Barão de Melgaço	National	Fazenda Borereo	MT	PRIV	CUIAB	26	Mato Grosso
13	367	Barão de Melgaço	National	Fazenda Santa Lúcia	MT	PRIV	CUIAB	26	Mato Grosso
14	381	Barão de Melgaço	National	Fazenda Duas Marias	MT	PRIV	CUIAB	26	Mato Grosso
15	374	Barão de Melgaço	National	Reserva Part.do Patr. National - Posto Fiscal Santo André	MT	PRIV	CUIAB	26	Mato Grosso
16	372	Barão de Melgaço	National	P.F. São Joaquim	MT	PRIV	CUIAB	26	Mato Grosso
17	371	Barão de Melgaço	National	P.F. Santa Maria	MT	PRIV	CUIAB	26	Mato Grosso
18	373	Barão de Melgaço	National	P.F. São Luiz	MT	PRIV	CUIAB	26	Mato Grosso
19	370	Barão de Melgaço	National	P.F. Nossa Senhora do Carmo	MT	PRIV	CUIAB	26	Mato Grosso
20	383	Barão de Melgaço	National	Fazenda Marazul III	MT	PRIV	CUIAB	26	Mato Grosso
21	369	Barão de Melgaço	National	P.F. Espírito Santo	MT	PRIV	CUIAB	26	Mato Grosso
22	952	Rondonópolis	National	Rondonópolis	MT	PUB	CUIAB	26	Mato Grosso
23	382	Barão de Melgaço	National	Fazenda Marazul	MT	PRIV	CUIAB	26	Mato Grosso
24	687	Rondonópolis	National	Agroer Aviação Agrícola	MT	PRIV	CUIAB	26	Mato Grosso
25	385	Barão de Melgaço	National	Fazenda Jatobá	MT	PRIV	CUIAB	26	Mato Grosso
26	688	Rondonópolis	National	Agropastoril Bom Pastor	MT	PRIV	CUIAB	26	Mato Grosso
27	689	Rondonópolis	National	Condomínio Fly-in Community	MT	PRIV	CUIAB	26	Mato Grosso
28	983	Rondonópolis	National	Estância Aeronaldo	MT	PRIV	CUIAB	26	Mato Grosso
29	704	Santo Antônio do Leverger	National	Fazenda Saltos do Poente	MT	PRIV	CUIAB	26	Mato Grosso
30	650	Porto Esperidião	National	Fazenda Santos Reis	MT	PRIV	CUIAB	26	Mato Grosso
31	564	Nossa Senhora do Livramento	National	Fazenda Piraim	MT	PRIV	CUIAB	26	Mato Grosso
32	646	Porto Esperidião	National	Fazenda Corixo	MT	PRIV	CUIAB	26	Mato Grosso
33	703	Santo Antônio do Leverger	National	Fazenda Cedro	MT	PRIV	CUIAB	26	Mato Grosso
34	940	Vila Bela da Santíssima Trindade	National	Fortuna	MT	PUB REST	CUIAB	26	Mato Grosso
35	641	Porto Esperidião	National	Fazenda Morro Branco	MT	PRIV	CUIAB	26	Mato Grosso
36	642	Porto Esperidião	National	Fazenda Maristela	MT	PRIV	CUIAB	26	Mato Grosso
37	647	Porto Esperidião	National	Fazenda Lagoa Encantada	MT	PRIV	CUIAB	26	Mato Grosso
38	705	Santo Antônio do Leverger	National	Fazenda Vertente	MT	PRIV	CUIAB	26	Mato Grosso
39	648	Porto Esperidião	National	Módulo Aguapei	MT	PRIV	CUIAB	26	Mato Grosso
41	701	Santo Antônio do Leverger	National	Santo Antônio do Leverger	MT	PRIV	CUIAB	26	Mato Grosso
42	645	Porto Esperidião	National	Fazenda Felicidade	MT	PRIV	CUIAB	26	Mato Grosso
43	644	Porto Esperidião	National	Fazenda Santa Maria do Jauru	MT	PRIV	CUIAB	26	Mato Grosso
44	651	Porto Esperidião	National	Aguapey	MT	PRIV	CUIAB	26	Mato Grosso
46	478	Cuiabá	National	Estância Santa Rita	MT	PRIV	CUIAB	26	Mato Grosso
47	739	Tesouro	National	Fazenda Fortaleza	MT	PRIV	CUIAB	26	Mato Grosso
48	991	Várzea Grande	InterNational	Marechal Rondon	MT	PUB	CUIAB	26	Mato Grosso
49	643	Porto Esperidião	National	Faria	MT	PRIV	CUIAB	26	Mato Grosso
50	477	Cuiabá	National	Cifi	MT	PRIV	CUIAB	26	Mato Grosso
51	649	Porto Esperidião	National	Fazenda Agropecuária Rancho 11	MT	PRIV	CUIAB	26	Mato Grosso
52	479	Cuiabá	National	Chácara Córrego Fundo	MT	PRIV	CUIAB	26	Mato Grosso
54	499	General Carneiro	National	Asa Delta	MT	PRIV	CUIAB	26	Mato Grosso
56	131	General Carneiro	National	Meruri	MT	PUB	CUIAB	26	Mato Grosso
57	480	Cuiabá	National	Chácara São José	MT	PRIV	CUIAB	26	Mato Grosso
58	482	Cuiabá	National	Ninho das Águias	MT	PRIV	CUIAB	26	Mato Grosso
59	481	Cuiabá	National	Estância Santana	MT	PRIV	CUIAB	26	Mato Grosso
60	655	Poxoréo	National	Fazenda Cidade Verde	MT	PRIV	CUIAB	26	Mato Grosso
61	517	Jangada	National	Fazenda Bocaina	MT	PRIV	CUIAB	26	Mato Grosso
62	132	Jauru	National	Fazenda Nossa Senhora do Pillar	MT	PRIV	CUIAB	26	Mato Grosso
63	386	Barra do Bugres	National	Fazenda Apemag	MT	PRIV	CUIAB	26	Mato Grosso
64	133	Jauru	National	Fazenda Salto Grande	MT	PRIV	CUIAB	26	Mato Grosso
65	516	Jangada	National	Fazenda Santa Rita de Cássia	MT	PRIV	CUIAB	26	Mato Grosso
66	518	Jangada	National	Fazenda Jangada	MT	PRIV	CUIAB	26	Mato Grosso
69	388	Barra do Bugres	National	Fazenda Santa Bárbara II	MT	PRIV	CUIAB	26	Mato Grosso
71	331	Acorizal	National	Fazenda Boa Vista	MT	PRIV	CUIAB	26	Mato Grosso
72	691	Rosário Oeste	National	Fazenda Panflora	MT	PRIV	CUIAB	26	Mato Grosso
73	121	Barra do Bugres	National	Barra do Bugres	MT	PUB	CUIAB	26	Mato Grosso
74	387	Barra do Bugres	National	Fazenda Januarinho	MT	PRIV	CUIAB	26	Mato Grosso
78	968	Barra do Bugres	National	Fazenda Cristiani	MT	PRIV	CUIAB	26	Mato Grosso
79	913	Barra do Bugres	National	Fazenda Monte Belo	MT	PRIV	CUIAB	26	Mato Grosso
87	143	Rosário Oeste	National	Rosário do Oeste	MT	PUB	CUIAB	26	Mato Grosso
88	389	Barra do Bugres	National	Terra Santa	MT	PRIV	CUIAB	26	Mato Grosso
89	562	Nobres	National	Emal- Empresa de Mineração Aripuanã LTDA	MT	PRIV	CUIAB	26	Mato Grosso
90	967	Barra do Bugres	National	Fazenda Juba	MT	PRIV	CUIAB	26	Mato Grosso
91	560	Nobres	National	Nobres	MT	PRIV	CUIAB	26	Mato Grosso
92	617	Planalto da Serra	National	Fazenda Serra Azul	MT	PRIV	CUIAB	26	Mato Grosso
93	731	Tangará da Serra	National	Tangará da Serra	MT	PRIV	CUIAB	26	Mato Grosso
94	736	Tangará da Serra	National	Aero Agrícola Rondon	MT	PRIV	CUIAB	26	Mato Grosso
95	561	Nobres	National	Fazenda Água Doce	MT	PRIV	CUIAB	26	Mato Grosso
96	474	Conquista D'oeste	National	Fazenda Anhanguera	MT	PRIV	CUIAB	26	Mato Grosso
97	618	Planalto da Serra	National	Fazenda Entre Serras	MT	PRIV	CUIAB	26	Mato Grosso
98	734	Tangará da Serra	National	Fazenda Cachoeira	MT	PRIV	CUIAB	26	Mato Grosso
99	690	Rosário Oeste	National	Fazenda São José	MT	PRIV	CUIAB	26	Mato Grosso
100	569	Nova Lacerda	National	São Vicente	MT	PRIV	CUIAB	26	Mato Grosso
101	473	Conquista D'oeste	National	Fazenda Galera	MT	PRIV	CUIAB	26	Mato Grosso
103	733	Tangará da Serra	National	Fazenda Calcário Tangará	MT	PRIV	CUIAB	26	Mato Grosso
104	735	Tangará da Serra	National	Fazenda Agrofel	MT	PRIV	CUIAB	26	Mato Grosso
106	954	Tangará da Serra	National	Fazenda Capitão Verdi	MT	PRIV	CUIAB	26	Mato Grosso
107	422	Campo Novo do Parecis	National	Fazenda Itamarati Norte	MT	PRIV	CUIAB	26	Mato Grosso
108	424	Campo Novo do Parecis	National	Sede Faz. São Benedito	MT	PRIV	CUIAB	26	Mato Grosso
109	425	Campo Novo do Parecis	National	Lavoura Faz. São Benedito	MT	PRIV	CUIAB	26	Mato Grosso
111	487	Diamantino	National	Algodoeira	MT	PRIV	CUIAB	26	Mato Grosso
112	485	Diamantino	National	Fazenda Chalana	MT	PRIV	CUIAB	26	Mato Grosso
113	921	Campo Novo do Parecis	National	São José	MT	PRIV	CUIAB	26	Mato Grosso
116	461	Comodoro	National	Doutor João Osmar de Oliveira	MT	PRIV	CUIAB	26	Mato Grosso
117	491	Diamantino	National	Fazenda Santa Rita	MT	PRIV	CUIAB	26	Mato Grosso
118	484	Diamantino	National	Fazenda Espigão	MT	PRIV	CUIAB	26	Mato Grosso
119	129	Diamantino	National	Fazenda Camagril Agropecuária	MT	PRIV	CUIAB	26	Mato Grosso
120	489	Diamantino	National	Fazenda Água Verde	MT	PRIV	CUIAB	26	Mato Grosso
121	488	Diamantino	National	Fazenda Paiaguas	MT	PRIV	CUIAB	26	Mato Grosso
122	139	Nova Lacerda	National	Fazenda São João II - São João	MT	PRIV	CUIAB	26	Mato Grosso
123	126	Comodoro	National	Fazenda São Domingos	MT	PRIV	CUIAB	26	Mato Grosso
124	570	Nova Lacerda	National	Fazenda Barra Mansa	MT	PRIV	CUIAB	26	Mato Grosso
126	462	Comodoro	National	Fazenda Santa Fé do Guaporé	MT	PRIV	CUIAB	26	Mato Grosso
127	128	Comodoro	National	Fazenda São João do Guaporé - Santa Paula	MT	PRIV	CUIAB	26	Mato Grosso
129	125	Comodoro	National	Fazenda Nossa Senhora de Fátima	MT	PRIV	CUIAB	26	Mato Grosso
130	486	Diamantino	National	Fazenda Colorado	MT	PRIV	CUIAB	26	Mato Grosso
131	490	Diamantino	National	Guapirama	MT	PRIV	CUIAB	26	Mato Grosso
132	711	Sapezal	National	Fazenda Planorte	MT	PRIV	CUIAB	26	Mato Grosso
134	465	Comodoro	National	Agropecuária Vale do Guaporé	MT	PRIV	CUIAB	26	Mato Grosso
135	716	Sapezal	National	Fazenda São José	MT	PRIV	CUIAB	26	Mato Grosso
137	927	Comodoro	National	Barracão Queimado	MT	PUB	CUIAB	26	Mato Grosso
138	464	Comodoro	National	Fazenda Confap	MT	PRIV	CUIAB	26	Mato Grosso
139	124	Comodoro	National	Fazenda Guaporé	MT	PRIV	CUIAB	26	Mato Grosso
141	426	Campo Novo do Parecis	National	Fazenda Água Limpa	MT	PRIV	CUIAB	26	Mato Grosso
142	423	Campo Novo do Parecis	National	Campo Novo dos Parecis	MT	PRIV	CUIAB	26	Mato Grosso
143	428	Campo Novo do Parecis	National	Aerocampo	MT	PRIV	CUIAB	26	Mato Grosso
144	463	Comodoro	National	Valdir Masutti	MT	PRIV	CUIAB	26	Mato Grosso
145	469	Comodoro	National	Fazenda Paredão	MT	PRIV	CUIAB	26	Mato Grosso
147	429	Campo Novo do Parecis	National	Fazenda Reata	MT	PRIV	CUIAB	26	Mato Grosso
148	985	Sapezal	National	Fazenda São Paulo	MT	PRIV	CUIAB	26	Mato Grosso
149	435	Campos de Júlio	National	Fazenda Simarelli	MT	PRIV	CUIAB	26	Mato Grosso
150	421	Campo Novo do Parecis	National	Fazenda Ponte de Pedra	MT	PRIV	CUIAB	26	Mato Grosso
151	427	Campo Novo do Parecis	National	Fazenda Tucano	MT	PRIV	CUIAB	26	Mato Grosso
154	713	Sapezal	National	Aero Agrícola Sapezal	MT	PRIV	CUIAB	26	Mato Grosso
157	709	Sapezal	National	Michels Aviação Agrícola LTDA	MT	PRIV	CUIAB	26	Mato Grosso
158	986	Sapezal	National	Fazenda Fogliatelli	MT	PRIV	CUIAB	26	Mato Grosso
159	710	Sapezal	National	Fazenda Tucunaré	MT	PRIV	CUIAB	26	Mato Grosso
160	717	Sapezal	National	Gaivota Aviação Agrícola	MT	PRIV	CUIAB	26	Mato Grosso
161	923	Campos de Júlio	National	Fazenda Juína	MT	PRIV	CUIAB	26	Mato Grosso
162	122	Campo Novo do Parecis	National	Fazenda Campo Real	MT	PRIV	CUIAB	26	Mato Grosso
164	714	Sapezal	National	Fazenda Franciosi	MT	PRIV	CUIAB	26	Mato Grosso
166	436	Campos de Júlio	National	Campos de Júlio	MT	PRIV	CUIAB	26	Mato Grosso
168	920	Campo Novo do Parecis	National	Fazenda Londrina	MT	PRIV	CUIAB	26	Mato Grosso
170	712	Sapezal	National	Fazenda Encantado	MT	PRIV	CUIAB	26	Mato Grosso
175	719	Sapezal	National	Fazenda Três Lagoas	MT	PRIV	CUIAB	26	Mato Grosso
177	403	Brasnorte	National	Fazenda Toloza	MT	PRIV	CUIAB	26	Mato Grosso
180	720	Sapezal	National	Fazenda Sanga Funda	MT	PRIV	CUIAB	26	Mato Grosso
186	718	Sapezal	National	Fazenda Globo	MT	PRIV	CUIAB	26	Mato Grosso
189	715	Sapezal	National	Fazenda Sol Aberto	MT	PRIV	CUIAB	26	Mato Grosso
205	408	Brasnorte	National	Fronteira	MT	PRIV	CUIAB	26	Mato Grosso
231	405	Brasnorte	National	Fazenda Cerejal	MT	PRIV	CUIAB	26	Mato Grosso
232	410	Juara	National	Fazenda Tombador	MT	PRIV	CUIAB	26	Mato Grosso
233	404	Brasnorte	National	Fazenda Paraná	MT	PRIV	CUIAB	26	Mato Grosso
241	406	Brasnorte	National	Fazenda Sete Estrelas	MT	PRIV	CUIAB	26	Mato Grosso
243	407	Brasnorte	National	Fazenda Nova Alvorada	MT	PRIV	CUIAB	26	Mato Grosso
246	409	Brasnorte	National	Rio do Sangue	MT	PRIV	CUIAB	26	Mato Grosso
410	193	Canaã dos Carajás	National	Fazenda Lagoa das Antas	PA	PRIV	GUAM -TOCANTINS	18	Pará
417	866	Parauapebas	National	Carajás	PA	PUB	GUAM -TOCANTINS	18	Pará
421	867	Parauapebas	National	Fazenda Serra Grande	PA	PRIV	GUAM -TOCANTINS	18	Pará
423	261	Parauapebas	National	Igarapé Bahia	PA	PRIV	GUAM -TOCANTINS	18	Pará
428	247	Marabá	National	Benedito Mutran	PA	PRIV	GUAM -TOCANTINS	18	Pará
435	63	Marabá	National	Marabá	PA	PUB	GUAM -TOCANTINS	18	Pará
460	80	Tucuruí	National	Tucuruí	PA	PUB	GUAM -TOCANTINS	18	Pará
461	258	Paragominas	National	Fazenda Cauaxi	PA	PRIV	GUAM -TOCANTINS	18	Pará
465	256	Paragominas	National	Fazenda Vitória	PA	PRIV	GUAM -TOCANTINS	18	Pará
467	254	Paragominas	National	Fazenda Rio Capim	PA	PRIV	GUAM -TOCANTINS	18	Pará
468	873	Uruará	National	Fazenda Uruará	PA	PRIV	GUAM -TOCANTINS	18	Pará
469	292	Uruará	National	Fazenda Jatobá	PA	PRIV	GUAM -TOCANTINS	18	Pará
471	259	Paragominas	National	Fazenda Recreio	PA	PRIV	GUAM -TOCANTINS	18	Pará
473	257	Paragominas	National	Fazenda Jaguaré	PA	PRIV	GUAM -TOCANTINS	18	Pará
478	250	Moju	National	Codenorte	PA	PRIV	GUAM -TOCANTINS	18	Pará
482	255	Paragominas	National	Fazenda Val Paraíso	PA	PRIV	GUAM -TOCANTINS	18	Pará
488	865	Paragominas	National	Paragominas	PA	PUB	GUAM -TOCANTINS	18	Pará
490	187	Baião	National	Nova Conceição Agroindustrial	PA	PRIV	GUAM -TOCANTINS	18	Pará
491	290	Tomé-Açu	National	Fazenda Nova Conceição	PA	PRIV	GUAM -TOCANTINS	18	Pará
492	201	Ipixuna do Pará	National	Rio Campim	PA	PRIV	GUAM -TOCANTINS	18	Pará
493	851	Baião	National	Baião	PA	PUB	GUAM -TOCANTINS	18	Pará
495	54	Belterra	National	Belterra	PA	PUB	GUAM -TOCANTINS	18	Pará
497	260	Paragominas	National	Fazenda Tracajá	PA	PRIV	GUAM -TOCANTINS	18	Pará
499	278	Santarém	National	São José	PA	PRIV	GUAM -TOCANTINS	18	Pará
500	279	Santarém	National	Piquiatuba	PA	PRIV	GUAM -TOCANTINS	18	Pará
501	285	Senador José Porfírio	National	Cedrolândia	PA	PRIV	GUAM -TOCANTINS	18	Pará
503	200	Ipixuna do Pará	National	Campo de Boi	PA	PRIV	GUAM -TOCANTINS	18	Pará
505	962	Santarém	InterNational	Santarém	PA	PUB	GUAM -TOCANTINS	18	Pará
506	202	Ipixuna do Pará	National	Klaus Mangold	PA	PRIV	GUAM -TOCANTINS	18	Pará
507	183	Aurora do Pará	National	Fazenda Chão de Estrelas	PA	PRIV	GUAM -TOCANTINS	18	Pará
508	249	Moju	National	Fazenda Socôco	PA	PRIV	GUAM -TOCANTINS	18	Pará
509	248	Moju	National	Marborges	PA	PRIV	GUAM -TOCANTINS	18	Pará
511	66	Óbidos	National	Óbidos	PA	PUB	GUAM -TOCANTINS	18	Pará
512	195	Capitão Poço	National	Fazenda Citropar	PA	PRIV	GUAM -TOCANTINS	18	Pará
513	69	Oriximiná	National	Oriximiná	PA	PUB	GUAM -TOCANTINS	18	Pará
515	198	Curuá	National	Fazenda Mangal	PA	PRIV	GUAM -TOCANTINS	18	Pará
517	68	Oriximiná	National	Trombetas	PA	PUB PRIV	GUAM -TOCANTINS	18	Pará
519	53	Belém	National	Júlio Cesar	PA	PUB MIL	GUAM -TOCANTINS	18	Pará
521	961	Belém	InterNational	Val de Cans	PA	PUB MIL	GUAM -TOCANTINS	18	Pará
522	188	Belém	National	Porta do Céu	PA	PRIV	GUAM -TOCANTINS	18	Pará
523	189	Belém	National	Clube de Esportes Aéreos e Náuticos do Pará	PA	PRIV	GUAM -TOCANTINS	18	Pará
259	457	Colider	National	Agropecuária Tratex	MT	PRIV	KAIAP	34	Mato Grosso
275	342	Alta Floresta	National	Minalpa - Mineração Alto Paranaita LTDA	MT	PRIV	KAIAP	34	Mato Grosso
277	443	Carlinda	National	Fazenda Taquaruçu Retiro	MT	PRIV	KAIAP	34	Mato Grosso
279	613	Peixoto de Azevedo	National	Fazenda Jarinã	MT	PRIV	KAIAP	34	Mato Grosso
280	119	Alta Floresta	National	Fazenda Santa Amália	MT	PRIV	KAIAP	34	Mato Grosso
283	907	Alta Floresta	National	Fazenda Shangri-la	MT	PRIV	KAIAP	34	Mato Grosso
288	616	Peixoto de Azevdo	National	Fazenda Fartura Baixão Novo	MT	PRIV	KAIAP	34	Mato Grosso
290	752	Nova Monte Verde	National	Fazenda Santa Eunice	MT	PRIV	KAIAP	34	Mato Grosso
291	557	Matupá	National	Matupá	MT	PRIV	KAIAP	34	Mato Grosso
293	614	Peixoto de Azevedo	National	Fazenda São Francisco	MT	PRIV	KAIAP	34	Mato Grosso
294	751	Nova Monte Verde	National	Fazenda Nossa Sra. de Fátima	MT	PRIV	KAIAP	34	Mato Grosso
296	924	Carlinda	National	Fazenda Lagoa da Mata	MT	PRIV	KAIAP	34	Mato Grosso
298	953	Santa Cruz do Xingu	National	Fazenda VR	MT	PRIV	KAIAP	34	Mato Grosso
301	615	Peixoto de Azevedo	National	Aldeia de Metuktire	MT	PRIV	KAIAP	34	Mato Grosso
302	750	Nova Monte Verde	National	Fazenda Bela Vista	MT	PRIV	KAIAP	34	Mato Grosso
303	341	Alta Floresta	National	Fazenda Bacaeri	MT	PRIV	KAIAP	34	Mato Grosso
304	343	Alta Floresta	National	Fazenda Taquaral	MT	PRIV	KAIAP	34	Mato Grosso
306	754	Nova Monte Verde	National	Fazenda Charqueada Norte	MT	PRIV	KAIAP	34	Mato Grosso
307	338	Alta Floresta	National	Serafino Ferruzzi	MT	PRIV	KAIAP	34	Mato Grosso
308	339	Alta Floresta	National	São Raimundo II	MT	PRIV	KAIAP	34	Mato Grosso
309	500	Guarantã do Norte	National	Guarantã	MT	PRIV	KAIAP	34	Mato Grosso
311	753	Nova Monte Verde	National	Monte Verde	MT	PRIV	KAIAP	34	Mato Grosso
312	337	Alta Floresta	National	Estância Recanto	MT	PRIV	KAIAP	34	Mato Grosso
315	965	Alta Floresta	National	Estância Califórnia	MT	PRIV	KAIAP	34	Mato Grosso
317	906	Alta Floresta	National	Alta Floresta	MT	PUB	KAIAP	34	Mato Grosso
319	908	Alta Floresta	National	AERO RURAL	MT	PRIV	KAIAP	34	Mato Grosso
321	598	Novo Mundo	National	Aeródromo Mathovi	MT	PRIV	KAIAP	34	Mato Grosso
323	749	Nova Monte Verde	National	Fazenda Agropecuária Embu	MT	PRIV	KAIAP	34	Mato Grosso
326	336	Alta Floresta	National	Fazenda Cristalino	MT	PRIV	KAIAP	34	Mato Grosso
327	501	Guarantã do Norte	National	Usinas Braco Norte	MT	PRIV	KAIAP	34	Mato Grosso
328	945	Novo Mundo	National	Fazenda Nhandu	MT	PRIV	KAIAP	34	Mato Grosso
331	349	Apiacás	National	Chácara Santa Eulália	MT	PRIV	KAIAP	34	Mato Grosso
332	597	Novo Mundo	National	Fazenda Braço Forte	MT	PRIV	KAIAP	34	Mato Grosso
333	340	Alta Floresta	National	Fazenda Vaca Branca	MT	PRIV	KAIAP	34	Mato Grosso
338	909	Apiacás	National	Fazenda Costa Norte II	MT	PRIV	KAIAP	34	Mato Grosso
339	352	Apiacás	National	Usina Santa Cruz	MT	PRIV	KAIAP	34	Mato Grosso
340	601	Paranaíta	National	Lagoa dos Coqueiros	MT	PRIV	KAIAP	34	Mato Grosso
341	602	Paranaíta	National	Ilha dos Macacos	MT	PRIV	KAIAP	34	Mato Grosso
347	350	Apiacás	National	Salto Augusto	MT	PRIV	KAIAP	34	Mato Grosso
355	855	Cumaru do Norte	National	Agropecuária Castanhais	PA	PRIV	KAIAP	13	Pará
358	351	Apiacas	National	Fazenda Cinco Estrelas	MT	PRIV	KAIAP	34	Mato Grosso
360	197	Cumaru do Norte	National	Fazenda Rio Dourado	PA	PRIV	KAIAP	13	Pará
361	854	Cumaru do Norte	National	Fazenda Symalu	PA	PRIV	KAIAP	13	Pará
366	77	São Félix do Xingu	National	Nilo Peçanha	PA	PUB	KAIAP	13	Pará
367	72	Redenção	National	Redenção	PA	PUB	KAIAP	13	Pará
368	196	Cumaru do Norte	National	Fazenda Bela Vista	PA	PRIV	KAIAP	13	Pará
369	868	Redenção	National	Las Casas	PA	PUB	KAIAP	13	Pará
376	853	Cumaru do Norte	National	Gorotire	PA	PUB	KAIAP	13	Pará
392	280	São Félix do Xingu	National	Aldeia Kremoro	PA	PRIV	KAIAP	13	Pará
406	864	Ourilândia do Norte	National	Ourilândia do Norte	PA	PUB	KAIAP	13	Pará
407	870	São Félix do Xingu	National	São Félix do Xingu	PA	PUB	KAIAP	13	Pará
537	799	Caroebe	National	Jatapuzinho	RR	PRIV	LESTE DE RORAIMA	15	Roraima
550	796	Caracaraí	National	Wapum	RR	PRIV	LESTE DE RORAIMA	15	Roraima
553	794	Bonfim	National	Marupá	RR	PRIV	LESTE DE RORAIMA	15	Roraima
554	792	Bonfim	National	Jacamim	RR	PRIV	LESTE DE RORAIMA	15	Roraima
560	791	Boa Vista	National	Barra do Vento	RR	PRIV	LESTE DE RORAIMA	15	Roraima
566	171	Cantã	National	Novo Intento	RR	PRIV	LESTE DE RORAIMA	15	Roraima
567	172	Cantã	National	Pouso da Águia	RR	PRIV	LESTE DE RORAIMA	15	Roraima
569	960	Boa Vista	InterNational	Boa Vista	RR	PUB MIL	LESTE DE RORAIMA	15	Roraima
570	170	Boa Vista	National	Ouro Fino	RR	PRIV	LESTE DE RORAIMA	15	Roraima
571	793	Bonfim	National	Manoá-Pium	RR	PRIV	LESTE DE RORAIMA	15	Roraima
572	169	Boa Vista	National	Fazenda São Marco	RR	PRIV	LESTE DE RORAIMA	15	Roraima
578	790	Boa Vista	National	Milho	RR	PRIV	LESTE DE RORAIMA	15	Roraima
579	789	Boa Vista	National	Lago Grande 1	RR	PRIV	LESTE DE RORAIMA	15	Roraima
582	806	Normandia	National	Raposa	RR	PRIV	LESTE DE RORAIMA	15	Roraima
584	49	Normandia	National	Normândia	RR	PUB	LESTE DE RORAIMA	15	Roraima
585	808	Normandia	National	Camará	RR	PRIV	LESTE DE RORAIMA	15	Roraima
587	804	Normandia	National	Cararuau	RR	PRIV	LESTE DE RORAIMA	15	Roraima
588	174	Pacaraima	National	Fazenda Depósito	RR	PRIV	LESTE DE RORAIMA	15	Roraima
589	778	Amajari	National	Leão de Ouro	RR	PRIV	LESTE DE RORAIMA	15	Roraima
590	805	Normandia	National	Pacú	RR	PRIV	LESTE DE RORAIMA	15	Roraima
591	822	Normandia	National	Cutia	RR	PRIV	LESTE DE RORAIMA	15	Roraima
592	807	Normandia	National	Santa Maria de Normandia	RR	PRIV	LESTE DE RORAIMA	15	Roraima
593	810	Pacaraima	National	Contão	RR	PRIV	LESTE DE RORAIMA	15	Roraima
594	838	Uiramutã	National	Santa Liberdade	RR	PRIV	LESTE DE RORAIMA	15	Roraima
595	809	Pacaraima	National	Surumu	RR	PUB	LESTE DE RORAIMA	15	Roraima
596	845	Uiramutã	National	Bananeira	RR	PRIV	LESTE DE RORAIMA	15	Roraima
597	832	Uiramutã	National	Maracanã	RR	PRIV	LESTE DE RORAIMA	15	Roraima
598	833	Uiramutã	National	Mudubim 1	RR	PRIV	LESTE DE RORAIMA	15	Roraima
599	812	Pacaraima	National	Cumanã 2	RR	PRIV	LESTE DE RORAIMA	15	Roraima
600	819	Pacaraima	National	Arai	RR	PRIV	LESTE DE RORAIMA	15	Roraima
601	827	Uiramutã	National	Estevão	RR	PRIV	LESTE DE RORAIMA	15	Roraima
602	835	Uiramutã	National	Pedra Branca	RR	PRIV	LESTE DE RORAIMA	15	Roraima
603	829	Uiramutã	National	Maturuca	RR	PRIV	LESTE DE RORAIMA	15	Roraima
604	815	Pacaraima	National	Santa Isabel	RR	PRIV	LESTE DE RORAIMA	15	Roraima
605	841	Uiramutã	National	Socó	RR	PRIV	LESTE DE RORAIMA	15	Roraima
606	811	Pacaraima	National	Cumanã 1	RR	PRIV	LESTE DE RORAIMA	15	Roraima
607	816	Pacaraima	National	São Miguel Cachoeirinha	RR	PRIV	LESTE DE RORAIMA	15	Roraima
608	818	Pacaraima	National	Ubarú	RR	PRIV	LESTE DE RORAIMA	15	Roraima
609	824	Uiramutã	National	Caraparu	RR	PRIV	LESTE DE RORAIMA	15	Roraima
610	813	Pacaraima	National	Mato Grosso	RR	PRIV	LESTE DE RORAIMA	15	Roraima
611	817	Pacaraima	National	Suapí	RR	PRIV	LESTE DE RORAIMA	15	Roraima
612	843	Uiramutã	National	Água Fria	RR	PRIV	LESTE DE RORAIMA	15	Roraima
613	844	Uiramutã	National	Bananal	RR	PRIV	LESTE DE RORAIMA	15	Roraima
614	842	Uiramutã	National	Wilimon	RR	PRIV	LESTE DE RORAIMA	15	Roraima
615	828	Uiramutã	National	Flechal	RR	PRIV	LESTE DE RORAIMA	15	Roraima
616	821	Pacaraima	National	Campo Grande	RR	PRIV	LESTE DE RORAIMA	15	Roraima
617	814	Pacaraima	National	Piolho	RR	PRIV	LESTE DE RORAIMA	15	Roraima
618	823	Uiramutã	National	Caracanã	RR	PRIV	LESTE DE RORAIMA	15	Roraima
619	846	Uiramutã	National	Cajú	RR	PRIV	LESTE DE RORAIMA	15	Roraima
620	836	Uiramutã	National	Pedra Preta	RR	PRIV	LESTE DE RORAIMA	15	Roraima
621	820	Pacaraima	National	Campo Formoso	RR	PRIV	LESTE DE RORAIMA	15	Roraima
622	830	Uiramutã	National	Maloquinha	RR	PRIV	LESTE DE RORAIMA	15	Roraima
623	834	Uiramutã	National	Orinduque	RR	PRIV	LESTE DE RORAIMA	15	Roraima
624	826	Uiramutã	National	Cumaipá	RR	PRIV	LESTE DE RORAIMA	15	Roraima
625	837	Uiramutã	National	Pipi	RR	PRIV	LESTE DE RORAIMA	15	Roraima
626	840	Uiramutã	National	Serra do Sol	RR	PRIV	LESTE DE RORAIMA	15	Roraima
627	839	Uiramutã	National	Sauparú	RR	PRIV	LESTE DE RORAIMA	15	Roraima
628	831	Uiramutã	National	Manalai	RR	PRIV	LESTE DE RORAIMA	15	Roraima
629	825	Uiramutã	National	Caramambatai (mapae)	RR	PRIV	LESTE DE RORAIMA	15	Roraima
386	28	Lábrea	National	Lábrea	AM	PUB	M2DIO RIO PURUS	21	Amazonas
356	768	Novo Aripuanã	National	Pousada do Rio Roosevelt	AM	PRIV	MANAUS	17	Amazonas
426	30	Manicoré	National	Manicoré	AM	PUB	MANAUS	17	Amazonas
441	33	Novo Aripuanã	National	Novo Aripuanã	AM	PUB	MANAUS	17	Amazonas
449	19	Borba	National	Borba	AM	PUB	MANAUS	17	Amazonas
450	765	Autazes	National	Morro	AM	PRIV	MANAUS	17	Amazonas
459	32	Nova Olinda do Norte	National	Nova Olinda do Norte	AM	PUB	MANAUS	17	Amazonas
466	13	Autazes	National	Fazenda Planura	AM	PRIV	MANAUS	17	Amazonas
483	29	Manaus	National	Ponta Pelada	AM	MIL	MANAUS	17	Amazonas
484	26	Itacoatiara	National	Itacoatiara	AM	PUB	MANAUS	17	Amazonas
486	767	Manaus	National	Flores	AM	PUB	MANAUS	17	Amazonas
487	958	Manaus	InterNational	Eduardo Gomes	AM	PUB	MANAUS	17	Amazonas
504	46	Urucará	National	Urucará	AM	PUB	MANAUS	17	Amazonas
510	167	Presidente Figueiredo	National	Balbina	AM	PRIV	MANAUS	17	Amazonas
514	168	Urucará	National	Jatapú	AM	PRIV	MANAUS	17	Amazonas
526	36	Presidente Figueiredo	National	Vila Pitinga	AM	PRIV	MANAUS	17	Amazonas
533	175	Rorainópolis	National	Itapara Sport Fishing	RR	PRIV	MANAUS	17	Roraima
427	110	Grajaú	National	Grajaú	MA	PUB	MARANH	19	Maranhão
433	905	Barra do Corda	National	Barra do Corda	MA	PUB	MARANH	19	Maranhão
434	320	Grajaú	National	Fazenda Soberana	MA	PRIV	MARANH	19	Maranhão
437	307	Arame	National	Fazenda Viamão	MA	PRIV	MARANH	19	Maranhão
439	306	Arame	National	Fazenda Bonanza	MA	PRIV	MARANH	19	Maranhão
448	313	Bom Jesus das Selvas	National	Fazenda Mapisa	MA	PRIV	MARANH	19	Maranhão
456	312	Bom Jardim	National	Fazenda Liliani	MA	PRIV	MARANH	19	Maranhão
457	314	Buriticupu	National	Fazenda Agro-Maratá	MA	PRIV	MARANH	19	Maranhão
463	325	Pindaré-Mirim	National	Fazenda Santa Lúcia	MA	PRIV	MARANH	19	Maranhão
464	115	Santa Inês	National	João Silva	MA	PUB	MARANH	19	Maranhão
498	964	São Luís	InterNational	Marechal Cunha Machado	MA	PUB	MARANH	19	Maranhão
408	23	Eirunepé	National	Eirunepé	AM	PUB	MODIO RIO SOLIMGES E AFLUENTES	28	Amazonas
445	22	Coari	National	Urucu	AM	PUB REST	MODIO RIO SOLIMGES E AFLUENTES	28	Amazonas
446	20	Carauari	National	Carauari	AM	PUB	MODIO RIO SOLIMGES E AFLUENTES	28	Amazonas
458	21	Coari	National	Coari	AM	PUB	MODIO RIO SOLIMGES E AFLUENTES	28	Amazonas
474	775	Tefé	National	Tefé	AM	PUB	MODIO RIO SOLIMGES E AFLUENTES	28	Amazonas
502	24	Fonte Boa	National	Fonte Boa	AM	PUB	MODIO RIO SOLIMGES E AFLUENTES	28	Amazonas
475	31	Maués	National	Maués	AM	PUB	PARINTINS	22	Amazonas
485	862	Juruti	National	Mamuru	PA	PRIV	PARINTINS	22	Pará
494	16	Barreirinha	National	Barreirinha	AM	PUB	PARINTINS	22	Amazonas
496	34	Parintins	National	Parintins	AM	PUB	PARINTINS	22	Amazonas
181	755	Alta Floresta do Oeste	National	Fazenda Mequens	RO	PRIV	PORTO VELHO	24	Rondônia
207	758	Costa Marques	National	Costa Marques	RO	PUB	PORTO VELHO	24	Rondônia
208	757	Costa Marques	National	Forte Príncipe da Beira	RO	MIL	PORTO VELHO	24	Rondônia
260	760	Ji-Paraná	National	Ji-Paraná	RO	PUB	PORTO VELHO	24	Rondônia
262	156	Guajará-Mirim	National	Rancho Maria e Tereza	RO	PRIV	PORTO VELHO	24	Rondônia
263	759	Guajará-Mirim	National	Guajará-Mirim	RO	PUB	PORTO VELHO	24	Rondônia
287	161	Nova Mamoré	National	Fazenda Botelho	RO	PRIV	PORTO VELHO	24	Rondônia
289	1	Ariquemes	National	Nova Vida	RO	PUB	PORTO VELHO	24	Rondônia
346	761	Machadinho D'oeste	National	Tabajara	RO	PUB	PORTO VELHO	24	Rondônia
351	762	Porto Velho	National	Aeroclube de Rondônia	RO	PUB	PORTO VELHO	24	Rondônia
354	955	Porto Velho	InterNational	Governador Jorge Teixeira de Oliveira	RO	PUB MIL	PORTO VELHO	24	Rondônia
381	25	Humaitá	National	Humaitá	AM	PUB	PORTO VELHO	24	Amazonas
336	65	Novo Progresso	National	Cachimbo	PA	MIL	RIO TAPAJAS	27	Pará
344	246	Jacareacanga	National	Pousada Thaimaçu	PA	PRIV	RIO TAPAJAS	27	Pará
353	179	Altamira	National	Aldeia Kubenkroke	PA	PRIV	RIO TAPAJAS	27	Pará
357	252	Novo Progresso	National	Fazenda Jamanxim	PA	PRIV	RIO TAPAJAS	27	Pará
362	180	Altamira	National	Aldeia Pykany	PA	PRIV	RIO TAPAJAS	27	Pará
365	861	Jacareacanga	National	Creputiá	PA	PUB	RIO TAPAJAS	27	Pará
370	230	Itaituba	National	Fazenda Bom Sucesso	PA	PRIV	RIO TAPAJAS	27	Pará
371	205	Itaituba	National	Boa Vista	PA	PRIV	RIO TAPAJAS	27	Pará
372	236	Itaituba	National	Santa Helena	PA	PRIV	RIO TAPAJAS	27	Pará
373	237	Itaituba	National	São Francisco	PA	PRIV	RIO TAPAJAS	27	Pará
378	62	Jacareacanga	National	Cururu	PA	PUB	RIO TAPAJAS	27	Pará
379	233	Itaituba	National	Fazenda Beira Rio	PA	PRIV	RIO TAPAJAS	27	Pará
382	239	Itaituba	National	Boa Fé	PA	PRIV	RIO TAPAJAS	27	Pará
383	210	Itaituba	National	Fazenda Vera Paz	PA	PRIV	RIO TAPAJAS	27	Pará
384	222	Itaituba	National	Fazenda Conforto	PA	PRIV	RIO TAPAJAS	27	Pará
385	178	Altamira	National	Aldeia Baú	PA	PRIV	RIO TAPAJAS	27	Pará
387	241	Jacareacanga	National	Fazenda Samauma	PA	PRIV	RIO TAPAJAS	27	Pará
388	232	Itaituba	National	Pista Santa Lúcia	PA	PRIV	RIO TAPAJAS	27	Pará
390	219	Itaituba	National	Selva de Pedra	PA	PRIV	RIO TAPAJAS	27	Pará
391	244	Jacareacanga	National	Nossa Senhora da Conceição	PA	PRIV	RIO TAPAJAS	27	Pará
393	240	Itaituba	National	Pista Canaã	PA	PRIV	RIO TAPAJAS	27	Pará
394	217	Itaituba	National	Muriçoca	PA	PRIV	RIO TAPAJAS	27	Pará
395	251	Novo Progresso	National	Novo Progresso	PA	PRIV	RIO TAPAJAS	27	Pará
396	211	Itaituba	National	Pau D'arco	PA	PRIV	RIO TAPAJAS	27	Pará
397	231	Itaituba	National	Pista Castanheirinho	PA	PRIV	RIO TAPAJAS	27	Pará
398	224	Itaituba	National	Rosa Branca	PA	PRIV	RIO TAPAJAS	27	Pará
400	206	Itaituba	National	Eldorado	PA	PRIV	RIO TAPAJAS	27	Pará
401	245	Jacareacanga	National	Serra Verde	PA	PRIV	RIO TAPAJAS	27	Pará
402	204	Itaituba	National	Crepurizinho	PA	PRIV	RIO TAPAJAS	27	Pará
403	215	Itaituba	National	Mundico Coelho	PA	PRIV	RIO TAPAJAS	27	Pará
404	209	Itaituba	National	Crepurizão	PA	PRIV	RIO TAPAJAS	27	Pará
405	225	Itaituba	National	Ouroland	PA	PRIV	RIO TAPAJAS	27	Pará
409	207	Itaituba	National	Nova Descoberta	PA	PRIV	RIO TAPAJAS	27	Pará
411	214	Itaituba	National	Água Branca	PA	PRIV	RIO TAPAJAS	27	Pará
412	213	Itaituba	National	Serabi	PA	PRIV	RIO TAPAJAS	27	Pará
413	223	Itaituba	National	Fazenda Beradão	PA	PRIV	RIO TAPAJAS	27	Pará
414	61	Jacareacanga	National	Jacareacanga	PA	PUB	RIO TAPAJAS	27	Pará
415	242	Jacareacanga	National	Pista São Jorge	PA	PRIV	RIO TAPAJAS	27	Pará
416	858	Itaituba	National	Pista Branca de Neve	PA	PRIV	RIO TAPAJAS	27	Pará
418	243	Jacareacanga	National	Porto Rico	PA	PRIV	RIO TAPAJAS	27	Pará
419	212	Itaituba	National	Pista Nações Unidas	PA	PRIV	RIO TAPAJAS	27	Pará
420	208	Itaituba	National	Pista KRB	PA	PRIV	RIO TAPAJAS	27	Pará
422	226	Itaituba	National	Garimpo Tocantinzinho	PA	PRIV	RIO TAPAJAS	27	Pará
424	235	Itaituba	National	Fazenda Salvação	PA	PRIV	RIO TAPAJAS	27	Pará
425	229	Itaituba	National	Fazenda Água Azul	PA	PRIV	RIO TAPAJAS	27	Pará
429	227	Itaituba	National	Fazenda Serra Dourada	PA	PRIV	RIO TAPAJAS	27	Pará
430	228	Itaituba	National	Fazenda Serra Azul	PA	PRIV	RIO TAPAJAS	27	Pará
431	203	Itaituba	National	Santa Felicidade	PA	PRIV	RIO TAPAJAS	27	Pará
432	221	Itaituba	National	Fazenda Penedo	PA	PRIV	RIO TAPAJAS	27	Pará
436	860	Itaituba	National	Pista São Pedro	PA	PRIV	RIO TAPAJAS	27	Pará
438	218	Itaituba	National	Pista Santa Tereza	PA	PRIV	RIO TAPAJAS	27	Pará
442	216	Itaituba	National	Cara Preta	PA	PRIV	RIO TAPAJAS	27	Pará
443	238	Itaituba	National	São Leopoldo	PA	PRIV	RIO TAPAJAS	27	Pará
444	234	Itaituba	National	Comunidade São Leopoldo do Tapajós	PA	PRIV	RIO TAPAJAS	27	Pará
451	859	Itaituba	National	Fazenda Rosa de Maio	PA	PRIV	RIO TAPAJAS	27	Pará
452	857	Itaituba	National	Caima	PA	PRIV	RIO TAPAJAS	27	Pará
453	220	Itaituba	National	Santa Teresa	PA	PRIV	RIO TAPAJAS	27	Pará
455	60	Itaituba	National	Itaituba	PA	PUB	RIO TAPAJAS	27	Pará
462	184	Aveiro	National	Aerorural Floramazon	PA	PRIV	RIO TAPAJAS	27	Pará
470	185	Aveiro	National	Agropastoril Sol Nascente	PA	PRIV	RIO TAPAJAS	27	Pará
477	186	Aveiro	National	Fazenda Pilar	PA	PRIV	RIO TAPAJAS	27	Pará
201	877	Araguaçu	National	Fazenda Cachoeira	TO	PRIV	TOCANTINS	29	Tocantins
202	897	Sandolândia	National	Fazenda Campo Formoso	TO	PRIV	TOCANTINS	29	Tocantins
209	898	Sandolândia	National	Fazenda Água Fria	TO	PRIV	TOCANTINS	29	Tocantins
214	301	Sadolândia	National	Fazenda Lago Grande	TO	PRIV	TOCANTINS	29	Tocantins
218	882	Formoso do Araguaia	National	Fazenda Canuanã	TO	PRIV	TOCANTINS	29	Tocantins
221	884	Formoso do Araguaia	National	Cooperformoso	TO	PRIV	TOCANTINS	29	Tocantins
226	883	Formoso do Araguaia	National	Coperjava	TO	PRIV	TOCANTINS	29	Tocantins
229	91	Gurupi	National	Gurupi	TO	PUB	TOCANTINS	29	Tocantins
230	90	Dueré	National	Dois Irmãos	TO	PUB	TOCANTINS	29	Tocantins
247	298	Formoso do Araguaia	National	Cobrape	TO	PRIV	TOCANTINS	29	Tocantins
265	885	Lagoa da Confusão	National	Fazenda Colorado	TO	PRIV	TOCANTINS	29	Tocantins
282	99	Palmas	National	Brigadeiro Lysias Rodrigues	TO	PUB	TOCANTINS	29	Tocantins
292	94	Paraíso do Tocantins	National	Paraíso do Tocantins	TO	PUB	TOCANTINS	29	Tocantins
299	901	Palmas	National	Sítio Flyer	TO	PRIV	TOCANTINS	29	Tocantins
305	892	Pium	National	Boa Fortuna	TO	PRIV	TOCANTINS	29	Tocantins
310	893	Pium	National	Fazenda Vale Verde	TO	PRIV	TOCANTINS	29	Tocantins
313	887	Miracema do Tocantins	National	Fazenda Barreiro	TO	PRIV	TOCANTINS	29	Tocantins
324	299	Araguacema	National	Fazenda Manchete	TO	PRIV	TOCANTINS	29	Tocantins
329	880	Caseara	National	Fazenda Palmeiras	TO	PRIV	TOCANTINS	29	Tocantins
330	93	Miracema do Tocantins	National	Tocantínia	TO	PUB	TOCANTINS	29	Tocantins
345	96	Pedro Afonso	National	Pedro Afonso	TO	PUB	TOCANTINS	29	Tocantins
348	84	Araguacema	National	Araguacema	TO	PUB	TOCANTINS	29	Tocantins
349	75	Santa Maria das Barreiras	National	Piaus	PA	PUB	TOCANTINS	29	Pará
352	273	Santa Maria das Barreiras	National	Fazenda Araguaia	PA	PRIV	TOCANTINS	29	Pará
359	57	Conceiçao do Araguaia	National	Conceição do Araguaia	PA	PUB	TOCANTINS	29	Pará
374	878	Arapoema	National	Fazenda Eldorado	TO	PRIV	TOCANTINS	29	Tocantins
380	300	Pau D'arco	National	Fazenda Andorinha I	TO	PRIV	TOCANTINS	29	Tocantins
389	85	Araguaína	National	Araguaína	TO	PUB	TOCANTINS	29	Tocantins
399	899	Santa Fé do Araguaia	National	Fazenda Araçatuba	TO	PRIV	TOCANTINS	29	Tocantins
440	11	Atalaia do Norte	National	Palmeiras do Javari	AM	PUB	VALE DO JAVARI	12	Amazonas
447	12	Atalaia do Norte	National	Estirão do Equador	AM	PUB	VALE DO JAVARI	12	Amazonas
140	928	Comodoro	National	Cabixi	MT	PUB	VILHENA	30	Mato Grosso
146	466	Comodoro	National	Fazenda Curitiba	MT	PRIV	VILHENA	30	Mato Grosso
163	467	Comodoro	National	Fazenda Rancho Novo	MT	PRIV	VILHENA	30	Mato Grosso
171	468	Comodoro	National	Fazenda Taquarussu	MT	PRIV	VILHENA	30	Mato Grosso
173	127	Comodoro	National	Fazenda Espírito Santo	MT	PRIV	VILHENA	30	Mato Grosso
183	150	Corumbiara	National	Fazenda Dona Olga	RO	PRIV	VILHENA	30	Rondônia
184	151	Corumbiara	National	Fazenda Santa Ana	RO	PRIV	VILHENA	30	Rondônia
185	154	Corumbiara	National	Fazenda Pouso Redondo	RO	PRIV	VILHENA	30	Rondônia
187	155	Corumbiara	National	Fazenda Perobal	RO	PRIV	VILHENA	30	Rondônia
188	153	Corumbiara	National	Fazenda Carolina	RO	PRIV	VILHENA	30	Rondônia
190	3	Corumbiara	National	Fazenda Tropical	RO	PRIV	VILHENA	30	Rondônia
192	152	Corumbiara	National	Fazenda Boa Vista	RO	PRIV	VILHENA	30	Rondônia
195	164	Chupinguaia	National	Fazenda Maranata	RO	PRIV	VILHENA	30	Rondônia
197	5	Vilhena	National	Vilhena	RO	PUB	VILHENA	30	Rondônia
199	163	Chupinguaia	National	Fazenda Juliana	RO	PRIV	VILHENA	30	Rondônia
204	162	Alto Alegre dos Parecis	National	Fazenda Primavera do Terebinto	RO	PRIV	VILHENA	30	Rondônia
219	158	Pimenta Bueno	National	Eletro Primavera LTDA	RO	PRIV	VILHENA	30	Rondônia
222	525	Juína	National	Fazenda Amália	MT	PRIV	VILHENA	30	Mato Grosso
225	519	Juara	National	Fazenda Juara	MT	PRIV	VILHENA	30	Mato Grosso
227	526	Juína	National	Fazenda Areia Branca	MT	PRIV	VILHENA	30	Mato Grosso
234	157	Pimenta Bueno	National	Emal - Pimenta Bueno	RO	PRIV	VILHENA	30	Rondônia
239	524	Juína	National	Fazenda Juína	MT	PRIV	VILHENA	30	Mato Grosso
240	4	Pimenta Bueno	National	Pimenta Bueno	RO	PUB	VILHENA	30	Rondônia
244	523	Juara	National	Fazenda Arauna	MT	PRIV	VILHENA	30	Mato Grosso
249	931	Juara	National	Fazenda Guerra	MT	PRIV	VILHENA	30	Mato Grosso
250	756	Cacoal	National	Cacoal	RO	PUB	VILHENA	30	Rondônia
251	136	Juína	National	Juína	MT	PUB	VILHENA	30	Mato Grosso
252	520	Juara	National	Agrosan	MT	PRIV	VILHENA	30	Mato Grosso
253	135	Juara	National	Juara Sul	MT	PUB	VILHENA	30	Mato Grosso
255	522	Juara	National	Fazenda Gairova	MT	PRIV	VILHENA	30	Mato Grosso
256	2	Cacoal	National	Fazenda Remanso	RO	PRIV	VILHENA	30	Rondônia
258	521	Juara	National	Fazenda Conceição	MT	PRIV	VILHENA	30	Mato Grosso
264	364	Aripuanã	National	Fazenda Estrela do Aripuana	MT	PRIV	VILHENA	30	Mato Grosso
266	444	Castanheira	National	Vale do Tucanã	MT	PRIV	VILHENA	30	Mato Grosso
271	925	Castanheira	National	Fazenda Karla Renata	MT	PRIV	VILHENA	30	Mato Grosso
273	134	Juara	National	Fazenda Rio Mutuca	MT	PRIV	VILHENA	30	Mato Grosso
274	362	Aripuanã	National	Fazenda Muiraquitã	MT	PRIV	VILHENA	30	Mato Grosso
281	932	Juruena	National	Juruena	MT	PUB PRIV	VILHENA	30	Mato Grosso
285	363	Aripuanã	National	Aripuanã	MT	PRIV	VILHENA	30	Mato Grosso
286	527	Juruema	National	Fazenda São Marcelo	MT	PRIV	VILHENA	30	Mato Grosso
295	365	Aripuanã	National	Agropecuária Nova Santana	MT	PRIV	VILHENA	30	Mato Grosso
314	476	Cotriguaçu	National	Cotriguaçu	MT	PRIV	VILHENA	30	Mato Grosso
318	475	Aripuanã	National	Fazenda Cotriguaçu	MT	PRIV	VILHENA	30	Mato Grosso
320	458	Colniza	National	Madeirinha	MT	PRIV	VILHENA	30	Mato Grosso
325	460	Colniza	National	Agropecuária Ferreira Penço, LTDA	MT	PRIV	VILHENA	30	Mato Grosso
334	459	Colniza	National	Agropecuária Céu Aberto LTDA	MT	PRIV	VILHENA	30	Mato Grosso
335	971	Colniza	National	Coiniza	MT	PRIV	VILHENA	30	Mato Grosso
337	366	Aripuanã	National	Buritizal Agropastoril LTDA	MT	PRIV	VILHENA	30	Mato Grosso
343	970	Colniza	National	Fazenda Lagoa das Conchas	MT	PRIV	VILHENA	30	Mato Grosso
40	914	Barra do Garças	National	Barra do Garças	MT	PUB	XAVANTE	31	Mato Grosso
45	397	Barra do Garças	National	Fazenda Agrocentro	MT	PRIV	XAVANTE	31	Mato Grosso
53	392	Barra do Garças	National	Fazenda Eldorado	MT	PRIV	XAVANTE	31	Mato Grosso
55	915	Barra do Garças	National	Aragarças	MT	PUB	XAVANTE	31	Mato Grosso
67	394	Barra do Garças	National	Fazenda Paulo Abreu	MT	PRIV	XAVANTE	31	Mato Grosso
68	600	Novo São Joaquim	National	Fazenda Itaquerê	MT	PRIV	XAVANTE	31	Mato Grosso
70	396	Barra do Garças	National	Fazenda Roncador	MT	PRIV	XAVANTE	31	Mato Grosso
75	391	Barra do Garças	National	Fazenda Cibrapa	MT	PRIV	XAVANTE	31	Mato Grosso
76	916	Barra do Garças	National	Fazenda Cibrapa	MT	PRIV	XAVANTE	31	Mato Grosso
77	699	Santo Antônio do Leste	National	Fazenda Passo Fundo	MT	PRIV	XAVANTE	31	Mato Grosso
80	599	Novo São Joaquim	National	Fazenda Salto Bello II	MT	PRIV	XAVANTE	31	Mato Grosso
81	393	Barra do Garças	National	Fazenda Duas Âncoras - Seção Sede	MT	PRIV	XAVANTE	31	Mato Grosso
83	398	Barra do Garças	National	Fazenda Nova Viena	MT	PRIV	XAVANTE	31	Mato Grosso
84	395	Barra do Garças	National	Fazenda Vera Cruz	MT	PRIV	XAVANTE	31	Mato Grosso
85	698	Santo Antônio do Leste	National	Fazenda Independência	MT	PRIV	XAVANTE	31	Mato Grosso
86	390	Barra do Garças	National	Fazenda Duas Âncoras - Seção JAÓ	MT	PRIV	XAVANTE	31	Mato Grosso
125	335	Água Boa	National	Fazenda Olhos D`Agua	MT	PRIV	XAVANTE	31	Mato Grosso
128	333	Água Boa	National	Fazenda Couto Magalhães	MT	PRIV	XAVANTE	31	Mato Grosso
133	334	Água Boa	National	Fazenda Sete de Setembro	MT	PRIV	XAVANTE	31	Mato Grosso
136	332	Água Boa	National	Fazenda Córrego Fundo	MT	PRIV	XAVANTE	31	Mato Grosso
178	673	Ribeirão Cascalheira	National	Fazenda Furnas	MT	PRIV	XAVANTE	31	Mato Grosso
179	669	Ribeirão Cascalheira	National	Fazenda Aruanã	MT	PRIV	XAVANTE	31	Mato Grosso
182	950	Ribeirão Cascalheira	National	Fazenda Campo Alto	MT	PRIV	XAVANTE	31	Mato Grosso
191	668	Ribeirão Cascalheira	National	Fazenda Santa Juliana	MT	PRIV	XAVANTE	31	Mato Grosso
194	671	Ribeirão Cascalheira	National	Fazenda Marruá	MT	PRIV	XAVANTE	31	Mato Grosso
200	670	Ribeirão Cascalheira	National	Fazenda Sevilha	MT	PRIV	XAVANTE	31	Mato Grosso
203	672	Ribeirão Cascalheira	National	Fazenda Sete Barras	MT	PRIV	XAVANTE	31	Mato Grosso
206	402	Bom Jesus do Araguaia	National	Fazenda Malu	MT	PRIV	XAVANTE	31	Mato Grosso
212	400	Bom Jesus do Araguaia	National	Fazenda Eldorado - Agropecuária Peleana S/A	MT	PRIV	XAVANTE	31	Mato Grosso
215	401	Bom Jesus do Araguaia	National	Fazenda Esperança	MT	PRIV	XAVANTE	31	Mato Grosso
216	399	Bom Jesus do Araguaia	National	Fazenda Guanabara	MT	PRIV	XAVANTE	31	Mato Grosso
152	498	Gaúcha do Norte	National	Bôca da Mata	MT	PRIV	XINGU	32	Mato Grosso
153	123	Canarana	National	Canarana	MT	PUB	XINGU	32	Mato Grosso
155	437	Canarana	National	Satélite Aviação Agrícola Ltda	MT	PRIV	XINGU	32	Mato Grosso
156	497	Gaúcha do Norte	National	Agropecuária Equus	MT	MIL	XINGU	32	Mato Grosso
165	973	Gaúcha do Norte	National	Brasimac	MT	PRIV	XINGU	32	Mato Grosso
167	442	Canarana	National	Fazenda Araribá	MT	PRIV	XINGU	32	Mato Grosso
169	496	Gaúcha do Norte	National	Fazenda Araguari	MT	PRIV	XINGU	32	Mato Grosso
172	441	Canarana	National	Fazenda Costa Norte I	MT	PRIV	XINGU	32	Mato Grosso
174	439	Canarana	National	Fazenda Itarema	MT	PRIV	XINGU	32	Mato Grosso
176	664	Querência	National	Fazenda Estrela D'alva	MT	PRIV	XINGU	32	Mato Grosso
193	440	Canarana	National	Fazenda Cocal	MT	PRIV	XINGU	32	Mato Grosso
196	665	Querência	National	Fazenda Tanguru	MT	PRIV	XINGU	32	Mato Grosso
198	438	Canarana	National	Fazenda Cocal	MT	PRIV	XINGU	32	Mato Grosso
210	130	Gaúcha do Norte	National	Posto Leonardo Vilas Boas	MT	PUB	XINGU	32	Mato Grosso
211	662	Querência	National	Fazenda Roncador I	MT	PRIV	XINGU	32	Mato Grosso
213	495	Feliz Natal	National	Fazenda Uirapuru	MT	PRIV	XINGU	32	Mato Grosso
217	981	Querência	National	Xingu	MT	MIL	XINGU	32	Mato Grosso
220	722	Sinop	National	Estância Rosália	MT	PRIV	XINGU	32	Mato Grosso
223	721	Sinop	National	Clube Aerodesportivo Selva	MT	PRIV	XINGU	32	Mato Grosso
224	147	Sinop	National	Sinop	MT	PUB	XINGU	32	Mato Grosso
228	723	Sinop	National	Estância Floresta	MT	PRIV	XINGU	32	Mato Grosso
235	661	Querência	National	Fazenda Agroplan	MT	PRIV	XINGU	32	Mato Grosso
236	663	Querência	National	Fazenda Santa Cruz	MT	PRIV	XINGU	32	Mato Grosso
237	494	Feliz Natal	National	Rio Negro	MT	PRIV	XINGU	32	Mato Grosso
257	145	São Félix do Araguaia	National	Diauarum	MT	PUB	XINGU	32	Mato Grosso
539	37	Santa Isabel do Rio Negro	National	Maturaca	AM	PUB REST	YANOMAMI	33	Amazonas
548	795	Caracaraí	National	Missão Catrimani	RR	PRIV	YANOMAMI	33	Roraima
551	797	Caracaraí	National	Ajarani	RR	PRIV	YANOMAMI	33	Roraima
556	801	Iracema	National	Catrimani I	RR	PRIV	YANOMAMI	33	Roraima
557	802	Iracema	National	Homoxi	RR	PRIV	YANOMAMI	33	Roraima
559	785	Alto Alegre	National	Xidea	RR	PRIV	YANOMAMI	33	Roraima
561	780	Alto Alegre	National	Hakoma	RR	PRIV	YANOMAMI	33	Roraima
562	803	Iracema	National	Paapiú Novo	RR	PRIV	YANOMAMI	33	Roraima
563	800	Iracema	National	Paa-Piu	RR	PUB REST	YANOMAMI	33	Roraima
564	788	Alto Alegre	National	Baixo Mucajaí	RR	PRIV	YANOMAMI	33	Roraima
565	786	Alto Alegre	National	Alto Mucajaí	RR	PRIV	YANOMAMI	33	Roraima
568	47	Alto Alegre	National	Surucuru	RR	PUB REST	YANOMAMI	33	Roraima
573	784	Alto Alegre	National	Uraricoera	RR	PRIV	YANOMAMI	33	Roraima
574	787	Alto Alegre	National	Aratha-ú	RR	PRIV	YANOMAMI	33	Roraima
575	781	Alto Alegre	National	Halikato-u	RR	PRIV	YANOMAMI	33	Roraima
576	783	Alto Alegre	National	Parafuri	RR	PRIV	YANOMAMI	33	Roraima
577	782	Alto Alegre	National	Palimiú	RR	PRIV	YANOMAMI	33	Roraima
580	779	Alto Alegre	National	Uaicas	RR	PUB REST	YANOMAMI	33	Roraima
581	777	Amajari	National	Érico	RR	PUB REST	YANOMAMI	33	Roraima
586	776	Amajari	National	Auaris	RR	PUB REST	YANOMAMI	33	Roraima
